# Supplementary material for: Meta-analysis of mouse transcriptomic studies supports a context-dependent astrocyte reaction in acute CNS injury versus neurodegeneration
Source: J Neuroinflammation. 2020 Jul 31;17:227. doi: 10.1186/s12974-020-01898-y (PMC7393869; doi:10.1186/s12974-020-01898-y)
Supplement: Supplementary file 4 — Additional file 4: Table S1. [file 12974_2020_1898_MOESM4_ESM.xlsx]

## Sheet: Panreactive UP
Genes	Adj. meta-p Acute Injuries	Adj. meta-p Chronic neurodegenerative diseases	num_of_sig_0.05_AI	num_of_sig_0.05_ND	GSE35338_LPS_logFC	GSE35338_MCAO-1_logFC	GSE103783_MCAO-2_logFC	GSE76097_SCI-1_logFC	GSE96054_SCI-2_logFC	MPTP24h_logFC	GSE111031_SOD1G93A-1_logFC	GSE69166_SOD1G93A-2_logFC	GSE74724_SOD1G37R_logFC	GSE74615_APPPS1-1_logFC	GSE74614_APPPS1-2_logFC	GSE108520_APPPS1-3_logFC	GSE75431_PS2APP-1_logFC	GSE129770_PS2APP-2_logFC	GSE129797_hMAPTP301S_logFC	GSE35338_LPS_NomP	GSE35338_MCAO-1_NomP	GSE103783_MCAO-2_NomP	GSE76097_SCI-1_NomP	GSE96054_SCI-2_NomP	MPTP24h_NomP	GSE111031_SOD1G93A-1_NomP	GSE69166_SOD1G93A-2_NomP	GSE74724_SOD1G37R_NomP	GSE74615_APPPS1-1_NomP	GSE74614_APPPS1-2_NomP	GSE108520_APPPS1-3_NomP	GSE75431_PS2APP-1_NomP	GSE129770_PS2APP-2_NomP	GSE129797_hMAPTP301S_NomP
A2M	1.46257e-09	0.000755774	4	3	2.18194	1.76193	2.29101	4.6071	1.91755	NA	-0.0270858	4.57127	0.491453	-0.171122	1.98942	0.941619	0.285908	NA	1.99277	8.12e-05	0.0209217	2.57866e-05	6.32672e-05	0.108078	NA	0.961116	0.000209955	0.0412008	0.499223	0.0656541	0.0764383	0.322964	NA	0.000998925
ACTB	0.00202476	0.0313441	3	3	0.617399	-1.71018	0.31751	1.53465	0.146232	0.937315	0.220442	0.742674	-0.0154599	0.859088	0.393832	0.73271	0.109091	NA	-0.0151328	0.0026448	0.0027289	0.0699573	0.00114024	0.615921	3.54164e-05	0.214341	0.0318221	0.895888	0.00324671	0.348181	0.0300306	0.655116	NA	0.961925
AHNAK	8.23894e-05	8.54391e-05	4	5	1.23734	2.03311	0.776358	4.13873	-0.498699	1.55044	-0.164887	4.2403	0.476644	1.35876	0.727665	0.49103	0.704643	NA	0.995579	0.00712862	0.00441638	0.0411554	5.25156e-05	0.406962	0.0646607	0.448418	0.00114778	0.00792477	0.000835828	0.288564	0.353106	0.0448267	NA	0.0337934
ARHGDIB	0.00202522	0.0010028	3	3	0.39597	0.269048	1.38311	4.12528	-0.964769	0.475846	0.396691	2.44064	0.824595	1.39475	0.423291	0.0330416	NA	NA	NA	0.0788691	0.0911018	0.0284553	8.42068e-05	0.254128	0.0326747	0.427597	0.000631474	0.000401037	0.00781497	0.39869	0.962949	NA	NA	NA
ATF3	0.00026095	0.00116422	3	3	0.667998	1.50436	NA	5.74001	-0.343183	5.97567	0.140647	2.55761	0.909811	1.80798	-0.305126	0.206977	NA	NA	NA	0.36215	0.0433328	NA	8.81362e-05	0.668601	1.49755e-06	0.461851	7.89413e-05	2.24388e-05	0.0232692	0.732282	0.788735	NA	NA	NA
B2M	2.84292e-05	0.00220375	4	3	2.19589	1.02957	0.669752	1.80433	1.05004	-0.0899306	0.121309	1.40729	0.146678	1.40617	-1.05412	0.394661	0.660871	NA	1.4678	0.00193559	0.0424499	0.00707747	0.00346848	0.0543577	0.674022	0.36802	0.00205395	0.477446	0.00433714	0.569366	0.232053	0.17653	NA	0.0073461
C3	7.11678e-07	9.77169e-05	3	5	4.17566	2.50645	NA	2.67829	0.910134	0.366014	0.03261	5.87645	0.717689	0.761164	0.860118	NA	1.44804	0.522109	1.27184	7.72e-07	0.00828448	NA	0.000794267	0.109809	0.652596	0.917924	0.00317326	0.0261189	0.0889674	0.010498	NA	0.0389009	0.338394	0.0494353
CD44	6.32991e-08	0.00129387	5	4	2.06364	1.78718	2.97024	2.62224	-0.0680282	5.95762	0.231961	2.52164	0.410053	0.794648	1.3242	0.616873	-0.0336386	NA	1.20752	0.00298273	0.0404844	0.000176793	0.0022893	0.806286	3.56306e-07	0.260407	0.00162569	0.0485218	0.171681	0.0249966	0.516759	0.914506	NA	0.0174826
CDKN1A	0.00214196	0.000358563	3	3	3.51483	1.43608	-0.257311	-0.0364275	0.0145663	2.25987	0.589656	2.8262	1.1545	1.25693	1.61677	-0.0187891	NA	NA	NA	7.33e-06	0.0227073	0.466285	0.923383	0.971743	4.89363e-05	0.635795	0.000425968	0.000250212	0.00700227	0.0839072	0.956446	NA	NA	NA
CEBPB	1.55019e-06	0.00081848	4	3	1.36609	1.04868	0.434115	4.64658	-0.287153	2.43075	-0.09201	2.11856	1.65302	2.14769	0.481269	0.430294	NA	NA	0.688691	0.0248593	0.0331076	0.522866	1.74052e-05	0.626705	9.37212e-10	0.590742	0.00201453	7.43002e-06	0.00808377	0.564548	0.412854	NA	NA	0.314876
CEBPD	8.76613e-06	0.000418355	4	5	1.98173	0.579618	1.82852	3.81653	-0.0261516	NA	-0.817376	3.18893	1.70576	0.820656	-1.01558	0.87172	-0.641668	0.578926	1.42361	0.00032336	0.00834058	0.00931484	0.00014819	0.940238	NA	0.198577	0.000957357	1.60679e-06	0.0314333	0.628051	0.0150484	0.412456	0.0897684	0.0393243
CH25H	3.60254e-07	0.000951797	4	4	0.549864	0.301875	3.61776	8.75184	2.12527	NA	-0.196798	3.00181	1.21131	1.61671	0.836963	2.36793	NA	NA	NA	0.0368004	0.191106	0.000248208	9.76317e-06	0.0333307	NA	0.506407	0.000387623	0.0109008	0.00390509	0.652257	0.0254084	NA	NA	NA
CPNE8	7.67069e-05	0.00395208	3	3	2.91825	1.54548	-0.0663766	1.30963	-0.283629	1.84983	-0.949185	2.20284	0.790278	1.11755	0.972138	0.62565	-0.546583	0.323007	0.356099	0.000150288	0.00116989	0.796151	0.0518601	0.389822	8.78593e-07	0.202787	0.0074056	1.21626e-05	0.000464239	0.154365	0.416664	0.0777196	0.128523	0.333558
CSF1	8.48046e-09	0.00287459	5	5	0.705591	0.480683	0.506121	1.07959	1.24801	1.21204	-0.282693	2.06525	0.0208514	1.09096	1.16293	0.446736	0.921061	NA	1.06925	0.00873011	0.102927	0.030801	0.0171636	1.28925e-05	0.00537544	0.0803896	0.00635129	0.878159	0.00194501	0.0239748	0.477747	0.0167157	NA	0.0215982
CTSH	5.98469e-06	0.00171326	3	3	1.03155	0.501594	2.51466	4.4077	0.039036	1.63184	NA	2.36931	0.868516	1.41161	-0.0486021	0.360179	0.290145	NA	0.278277	0.0154515	0.208128	0.000249723	3.13965e-06	0.956462	0.0772957	NA	0.000564894	4.90021e-05	0.00288056	0.971883	0.60439	0.567766	NA	0.700129
CTSS	0.000355978	1.37199e-08	3	5	1.04699	0.18146	1.71375	2.95274	0.496612	-0.209628	0.21408	1.81185	1.21252	3.01921	1.88009	1.07733	2.84122	NA	NA	0.0393852	0.834572	1.43562e-06	0.000105643	0.610309	0.773527	0.54556	0.00384277	2.25223e-05	0.00464468	0.00248933	0.118431	0.00282246	NA	NA
CYB5R3	1.52903e-06	0.0107094	5	3	1.13955	1.45595	1.18123	-0.333671	0.545441	0.542256	-0.128083	1.28386	0.46511	1.41172	0.448571	-0.251072	0.213828	NA	0.825576	0.0154909	0.0183202	1.928e-06	0.471934	0.0263305	0.000423174	0.787573	0.0563067	0.000874271	0.0285351	0.305798	0.5308	0.537269	NA	0.0195972
DDX58	0.00308954	0.00081848	2	3	1.18299	0.695763	0.353745	2.16916	0.273861	0.0438235	0.14944	2.53762	0.0907684	0.732959	1.47966	0.0232081	0.392717	0.357241	0.809477	0.00433091	0.0117976	0.452074	0.0780508	0.195655	0.930232	0.400596	0.00871566	0.436593	0.00759443	0.0858742	0.960776	0.150559	0.0935819	0.0242056
DST	0.0448871	0.00521391	2	4	1.37462	0.574548	-0.471976	0.480103	0.258753	0.567353	0.366218	-1.5017	-0.134912	0.626879	0.269207	NA	0.786039	0.817927	1.10058	0.00435886	0.00238075	0.0154617	0.197513	0.226023	0.511484	0.160473	0.0575528	0.42751	0.0355354	0.470434	NA	0.00499511	0.00216699	0.00185233
FAS	0.000669762	0.00689442	3	3	1.72303	1.41226	NA	NA	-0.0981359	4.03731	-0.0493767	0.87479	0.355829	0.767086	1.55203	0.157534	1.41849	NA	NA	0.00202724	0.0413349	NA	NA	0.751429	3.18678e-06	0.792496	0.294209	0.136142	0.014607	0.0125133	0.711397	0.00774557	NA	NA
FCER1G	0.0219358	0.000225556	2	3	0.0797581	-0.207489	2.39285	4.40497	0.188882	0.339644	-0.325025	2.41943	1.49981	1.7879	2.46499	1.2238	NA	NA	NA	0.719119	0.388826	0.00375277	5.47466e-06	0.818363	0.447037	0.373843	0.00215598	5.74641e-05	0.0171649	0.141139	0.0757489	NA	NA	NA
FLOT1	0.000105109	0.0330558	3	3	1.29947	0.489589	0.544939	-1.35157	0.30884	1.19975	-0.206965	0.176581	0.350486	0.457152	-1.07032	0.183887	0.408667	NA	1.88868	0.00159463	0.147262	0.0168573	0.0466173	0.0940471	2.44629e-08	0.265745	0.591714	0.00422981	0.0332771	0.411126	0.444632	0.240902	NA	0.00227899
GAP43	0.00750414	9.74631e-05	3	3	3.17781	2.55532	0.230602	-1.99665	-0.180637	1.98604	0.104528	1.46578	0.419011	1.53455	0.714392	0.0822643	1.35526	0.531382	NA	5.66e-05	0.031998	0.22027	0.00610031	0.644379	4.95698e-08	0.455129	0.00538447	0.00185535	0.000350606	0.0984805	0.891136	0.115123	0.235016	NA
GFAP	2.20422e-22	4.84866e-13	6	7	2.9018	2.78811	3.46532	3.42018	2.86337	2.4542	0.428656	4.18445	0.478679	1.90158	2.16695	0.331366	1.54982	0.961124	2.33152	0.00100449	0.000688411	8.43671e-12	2.4446e-06	0.00734526	2.3379e-10	0.521645	4.69282e-06	0.0043588	0.000120453	0.00306717	0.350745	0.00482149	0.00210512	8.55205e-05
GOLM1	0.000341359	0.0223111	2	3	NA	NA	0.195396	3.23683	-0.244209	1.15458	-0.01581	NA	0.443498	0.477413	0.444702	-1.3301	1.17646	0.691031	1.62557	NA	NA	0.50142	7.27651e-06	0.799445	1.43073e-06	0.961336	NA	0.0587139	0.0225788	0.394221	0.17294	0.00730752	0.231035	0.0241084
GPNMB	1.53989e-10	0.000621348	5	4	0.775128	1.76281	2.8081	11.7726	3.00784	0.992849	0.0719842	3.80896	1.0584	0.636306	0.142123	1.18269	0.0772085	NA	1.69809	0.0126308	0.00470881	0.000750531	1.87966e-06	0.00706111	0.0594389	0.805863	0.00041888	0.000619892	0.0304432	0.800388	0.423868	0.838914	NA	0.00914818
GPX1	3.53417e-08	0.0159549	5	3	1.59653	1.7622	1.46162	1.74302	-0.605679	1.12371	NA	1.56208	0.686752	1.37206	-1.29374	0.488108	-0.354356	NA	NA	0.00150701	0.0089065	8.39174e-07	0.00285047	0.172989	4.28373e-07	NA	0.00297625	0.000263379	0.00191361	0.498935	0.290057	0.252863	NA	NA
HAVCR2	0.00726912	0.0309411	2	3	0.33313	0.0347851	2.97268	4.38907	0.323834	-0.213814	0.02582	0.886693	0.799209	1.00618	0.424902	0.175357	0.315866	-1.10634	0.900481	0.167238	0.826083	0.000373292	0.000139635	0.762447	0.739783	0.877461	0.116503	0.00069189	0.046652	0.275198	0.867037	0.309163	0.120575	0.0333523
HSPB1	5.34664e-12	0.000891507	5	3	3.276	2.66128	3.6878	2.43579	0.935171	6.37353	0.25796	2.26994	2.64421	0.903536	-0.0255774	0.105703	NA	NA	NA	7.02e-05	0.0174935	9.99338e-05	0.0228574	0.119137	3.08306e-09	0.558901	0.00254855	9.59319e-08	0.0411705	0.974841	0.891031	NA	NA	NA
IFI44	7.32296e-05	0.00527949	3	3	2.86874	1.91155	2.01841	NA	2.57814	NA	0.0766058	1.20287	0.76679	1.70347	2.24477	-0.908769	-0.380386	NA	0.656627	0.00424506	0.0435199	0.0914857	NA	0.00303883	NA	0.492642	0.0790592	0.0138441	0.000257191	0.00665785	0.604616	0.349846	NA	0.0825705
IFIH1	0.00487581	0.000225728	2	4	1.9573	0.970589	NA	2.21367	0.894392	NA	0.201345	1.11649	0.148075	1.0121	0.938223	1.28156	0.262732	NA	1.01105	0.0110689	0.301916	NA	0.0192318	0.145828	NA	0.302169	0.0311129	0.119968	0.00137113	0.0403419	0.366641	0.350484	NA	0.0251042
IFIT3	3.85665e-06	1.79006e-05	4	6	1.87901	1.43788	0.852216	2.80645	2.22732	-0.0851613	0.331071	1.39344	0.349798	0.78298	-0.387305	1.00741	0.961405	0.874695	1.9216	0.00741653	0.0540189	0.0071527	0.00278348	0.0021117	0.749239	0.230419	0.0108605	0.0243776	0.026884	0.763802	0.449207	0.00713044	0.0402655	0.00244771
IQGAP1	3.85665e-06	0.00802963	5	3	0.859772	0.71391	0.783571	4.87064	-0.390751	1.04527	-0.0232467	0.662653	-0.0485526	1.17052	0.820602	-0.22693	0.545428	0.500966	1.33482	0.0255438	0.029319	0.0384728	1.54878e-07	0.233104	5.86931e-05	0.834433	0.0582064	0.619798	0.000905144	0.248171	0.611146	0.0530746	0.0413018	0.0104321
IRF9	1.48756e-07	0.0266997	3	3	NA	NA	0.617706	3.70079	0.978995	1.02019	0.0500717	NA	0.255412	0.585511	-0.512965	-0.116502	0.722529	NA	1.04479	NA	NA	0.092832	2.63242e-05	0.00356141	0.000335377	0.789826	NA	0.0657604	0.00699647	0.704409	0.771665	0.0163602	NA	0.0231896
JUNB	0.000586183	9.33557e-06	2	3	0.814013	0.0345195	0.420669	3.14377	-0.780632	2.58317	NA	0.666592	1.43362	1.51398	0.818819	0.464766	1.17876	0.97328	NA	0.174952	0.959181	0.142044	3.59193e-05	0.274991	1.48686e-08	NA	0.119294	5.06831e-07	0.0254457	0.535201	0.11519	0.0145206	0.210341	NA
LAPTM5	0.00564191	7.10358e-08	2	5	0.621904	-0.0696905	2.36666	4.1599	0.190769	-0.668721	1.00195	3.12686	0.887457	2.10467	1.75042	1.03735	1.12249	NA	1.07104	0.14788	0.557687	7.96286e-07	8.06776e-07	0.84475	0.0547718	0.192585	3.01979e-05	0.000289761	0.00715821	0.0463135	0.164626	0.0321019	NA	0.0815215
LGALS1	5.27267e-06	0.000202191	3	3	0.587032	2.5776	3.39333	0.660758	-0.0363199	1.38014	0.0957333	0.853443	0.839666	1.07521	0.433849	0.0905867	1.77134	NA	NA	0.421009	0.0183654	2.17707e-07	0.206878	0.905867	7.74063e-08	0.773098	0.172348	2.1184e-05	0.0111072	0.336424	0.817111	0.00131664	NA	NA
LGALS3	2.87217e-06	0.00291221	4	3	-0.505333	3.17434	4.94536	9.33794	0.220644	0.849841	-0.101163	8.16275	1.69579	1.51905	-0.972163	0.449221	NA	NA	NA	0.484363	0.0115859	3.43616e-05	2.29997e-08	0.625571	0.00955371	0.621154	0.000436557	7.28442e-06	0.0029505	0.378584	0.554086	NA	NA	NA
LGALS3BP	2.39923e-05	0.0223111	3	3	1.87681	0.252979	0.458122	4.10772	1.89864	0.375263	0.0079325	0.91151	0.433542	0.199757	-0.603574	-0.00190527	0.653678	NA	1.87551	0.0183556	0.615636	0.151821	3.3812e-05	0.00812216	0.345097	0.977227	0.0494598	0.0353057	0.332857	0.630408	0.993669	0.0524816	NA	0.00261849
LY86	0.00213744	2.47028e-07	2	6	0.314921	0.0402584	3.15718	2.91586	-0.0287835	0.548808	-0.0709183	2.49464	1.07105	2.88818	1.61448	1.54875	1.8783	NA	-0.0146008	0.257808	0.826557	0.000282652	6.62992e-05	0.974987	0.212717	0.745186	0.00040571	1.85388e-05	0.00418693	0.0015828	0.0393773	0.0077258	NA	0.963679
MCL1	1.98185e-06	0.0103373	4	4	1.32885	1.30151	0.268413	1.45265	-0.146897	1.29378	0.06432	1.39656	0.328435	0.74879	-1.33598	0.103876	-0.114898	NA	1.28116	0.00424363	0.0205704	0.0848104	0.0107691	0.646571	3.03458e-09	0.629808	0.00462639	0.00361574	0.00882889	0.444164	0.732214	0.786877	NA	0.0128509
MOBP	0.0464041	0.035212	2	3	0.750806	0.511431	0.550127	0.355604	0.385895	-0.691502	NA	1.71253	-0.00705936	0.218754	-0.560502	0.968803	1.12749	NA	1.49514	0.0831217	0.0129221	0.0033297	0.351794	0.170019	0.0083887	NA	0.00166994	0.960033	0.335204	0.0832334	0.473348	0.00763826	NA	0.00280849
NFASC	0.00174654	0.00220375	2	4	1.82982	0.624086	0.0316721	0.20418	0.193706	1.41887	0.0554592	1.30306	0.101324	-0.692264	0.458193	1.19825	0.873508	0.723536	1.50233	7.96e-06	0.0358554	0.862057	0.570336	0.366849	0.120184	0.718823	0.00356038	0.524931	0.118307	0.207641	0.413631	0.00963463	0.0169032	0.00126871
NFIL3	0.0474033	0.0189368	2	3	0.502554	1.18316	0.253674	1.3093	0.0930995	NA	-0.167407	1.69092	0.442223	1.52574	1.18331	0.364177	NA	NA	NA	0.233013	0.0103686	0.603867	0.0347601	0.779263	NA	0.498401	0.0103469	0.00595252	0.012944	0.279846	0.651045	NA	NA	NA
OSMR	2.70597e-07	3.99573e-07	3	5	2.97537	2.08741	0.940626	NA	1.43345	3.91661	0.888871	2.53969	0.583892	1.37277	0.244969	-0.589849	0.730151	0.465922	2.1307	0.0014898	0.0229234	0.292194	NA	0.0914068	6.96933e-09	0.169898	0.00107386	0.00518279	4.79e-05	0.866764	0.577007	0.0299981	0.128381	2.96162e-05
PARP14	0.00163269	0.00193765	3	5	2.50121	1.18166	1.5532	4.88981	0.0138039	-0.845692	0.0764	1.91907	0.405189	1.40324	0.964886	-0.758382	0.109933	NA	1.33675	0.00984729	0.00914913	0.0614193	8.8888e-05	0.984797	0.364564	0.620917	0.0054173	0.0152851	0.00107578	0.0449773	0.420262	0.767584	NA	0.0372062
PARP3	0.000172672	1.14024e-06	2	6	1.28744	1.08231	0.8054	0.720143	0.572509	0.947429	NA	2.17018	0.407081	0.698284	0.29527	-0.0648492	1.33687	0.924596	1.50498	0.0557875	0.00874219	0.0901841	0.407371	0.0886882	0.00282799	NA	0.000412653	0.00026688	0.0178221	0.695447	0.878731	0.0135552	0.0110187	0.00864063
PARP9	0.000762222	0.0309411	2	3	1.28131	0.562909	1.31266	3.80358	0.934335	NA	-0.0539533	1.16759	0.099646	1.18683	0.782997	-0.669387	0.150809	0.544534	1.54665	0.047369	0.324423	0.127302	0.000357124	0.150546	NA	0.621737	0.0345308	0.369205	0.00130423	0.0805913	0.312829	0.744879	0.164871	0.0440073
PLCE1	0.0113393	0.00175692	2	3	1.78962	0.644668	0.354808	0.815115	-0.140012	1.79495	0.464827	0.494321	0.271148	1.64719	0.291281	-0.784248	0.969823	0.212564	1.53209	0.0160617	0.296594	0.211856	0.0789956	0.799878	0.00841328	0.102425	0.238473	0.132393	0.0210976	0.617385	0.389726	0.0106103	0.394653	0.000726783
PLEK	0.000425634	0.000759829	2	3	0.181832	-0.287803	2.59034	4.94928	0.756625	0.173528	0.400022	1.53212	0.419601	1.40058	1.03341	1.4006	0.708632	0.323219	0.516862	0.427009	0.0849298	2.45972e-08	1.39095e-07	0.401564	0.81301	0.0665357	0.0155114	0.0156388	0.0421112	0.122478	0.32153	0.257715	0.379124	0.358577
PSME1	0.0016374	0.00547094	3	4	1.40903	0.581791	0.684347	2.60989	0.037933	-0.0196164	-0.307906	0.974416	0.280502	0.668133	0.49983	0.047989	0.354208	0.772806	0.277863	0.00230665	0.178385	0.0117258	0.00113448	0.948207	0.866247	0.244557	0.0137505	0.00861786	0.00731236	0.0964966	0.891804	0.317857	0.0220673	0.750501
RHOC	8.1981e-12	0.0114669	5	3	1.13075	0.751817	1.46476	3.20542	0.42729	1.43594	0.115375	1.15408	0.28534	0.810517	1.3341	0.279136	-0.0626107	NA	NA	0.00445659	0.0087595	7.02715e-05	0.000906816	0.0813571	9.88161e-08	0.376811	0.0194272	0.0386088	0.00391853	0.14653	0.573402	0.893755	NA	NA
RHOJ	9.43527e-12	6.05099e-05	5	3	2.69125	0.978114	2.15856	1.72587	1.15305	2.78921	0.160482	2.08602	0.961389	1.56652	0.892407	0.480664	0.552082	0.468628	0.682404	7.89e-05	0.0213593	0.000485084	0.0858519	0.0343398	2.00861e-09	0.339027	0.00830018	2.20866e-06	0.0102167	0.161304	0.271253	0.393408	0.379461	0.447912
RPS4X	1.12694e-05	0.0305461	3	3	0.469133	0.465368	0.616443	2.31487	-0.149547	0.949376	-0.303239	1.20014	0.234758	1.09923	0.52369	0.264186	0.317252	1.04951	-0.404778	0.186509	0.217686	0.000963731	0.000263342	0.551766	1.6108e-07	0.139881	0.0128219	0.149316	0.00192133	0.348656	0.482987	0.495621	0.00670854	0.624784
SERPING1	6.55254e-07	2.49777e-05	4	4	5.0882	2.05647	0.188777	2.93158	0.914236	1.00816	0.177262	1.70778	0.635723	2.12494	-1.01898	0.346904	0.482201	0.896945	2.66138	1.81e-05	0.0170299	0.640382	0.000489991	0.403579	0.00196071	0.546388	0.000716802	6.61155e-05	0.0189035	0.452609	0.576019	0.307782	0.0556887	0.00161373
SH3BP2	2.25221e-05	0.0237919	3	3	0.210565	0.145891	1.39346	4.34265	0.478545	1.90379	-0.155328	1.36626	0.511564	0.629775	0.027724	0.632663	2.24859	NA	NA	0.41656	0.399793	0.029175	3.24885e-05	0.421739	1.14777e-05	0.394898	0.147665	0.0319484	0.0413818	0.954946	0.387942	0.00202572	NA	NA
STAT1	0.00494211	0.00081848	2	5	1.49774	0.669678	0.474368	2.01619	1.38063	-0.41047	0.0337867	1.05678	0.251104	0.64026	-0.272606	0.0890495	0.808332	0.52586	1.55414	0.0191052	0.0574	0.0566014	0.00236194	0.0553132	0.00948463	0.752409	0.033609	0.034872	0.00929625	0.606189	0.820952	0.0158268	0.0561948	0.0155064
STAT2	0.0319184	0.0179874	2	3	0.911578	0.110865	-0.0668537	1.47663	0.874143	0.110243	-8.88178e-16	0.885407	-0.286536	0.463507	0.488858	-1.86332	0.694188	0.631411	2.01785	0.0349344	0.615578	0.785714	0.0534124	0.0297066	0.797927	1	0.0739045	0.147663	0.0543075	0.188601	0.209753	0.0189733	0.0084066	0.000643754
STAT3	1.45672e-11	0.000304627	5	4	1.40155	0.41415	0.892399	1.32963	0.911635	1.4554	0.0641	1.37602	0.199228	0.660603	1.03702	0.170039	0.719679	NA	0.662952	0.0341429	0.231627	7.63188e-05	0.0117046	0.000201273	3.63092e-08	0.761802	0.0083282	0.182198	0.00498905	0.00614951	0.6065	0.0455581	NA	0.0971775
STK3	0.0400226	0.0161162	2	3	0.797468	0.459626	0.117907	-1.25716	0.321538	0.843006	0.33098	0.925691	0.0580166	0.393027	0.0887846	0.446844	0.454495	0.418836	2.58464	0.0626228	0.00864213	0.783565	0.0439288	0.19921	0.000586803	0.214455	0.0183678	0.603508	0.0218707	0.840017	0.711134	0.388736	0.350011	0.0262805
TIMP1	8.58746e-19	1.06406e-07	6	3	5.48687	3.83468	4.51549	8.8618	2.85006	8.64105	NA	4.09239	2.36207	1.23635	2.58203	NA	NA	NA	NA	6.19e-07	0.00915818	0.000102405	4.38034e-05	0.00843201	2.11714e-10	NA	1.01834e-05	5.78738e-06	0.0133563	0.105264	NA	NA	NA	NA
UCP2	0.000226042	0.00679509	2	4	0.490935	0.201162	0.856809	5.31255	0.00696507	0.911607	-0.584331	2.15353	0.697181	0.710352	1.78291	0.347849	0.300003	NA	0.711548	0.217414	0.610934	9.65897e-05	3.66715e-07	0.99021	0.309077	0.407884	0.0284381	0.00306519	0.0431453	0.0254541	0.472324	0.427566	NA	0.345097
VIM	6.36558e-16	4.87243e-06	5	4	2.21168	2.19007	3.96121	7.26514	0.0439067	3.20469	0.0434933	2.7675	1.23578	2.19184	-0.848837	0.389082	0.451752	NA	1.53374	0.000198398	0.0275562	2.17035e-09	2.93197e-06	0.850299	1.34167e-11	0.823141	0.000145231	6.47757e-05	0.00182978	0.59022	0.335324	0.280695	NA	0.000336368
ZNFX1	0.0311557	0.0373939	2	3	NA	NA	-0.294585	2.15544	0.784015	NA	-0.457868	NA	0.254111	0.719235	-0.0845962	-1.07932	0.723549	0.683334	1.54925	NA	NA	0.154825	0.000221405	0.0158549	NA	0.382938	NA	0.115693	0.00497922	0.834967	0.0673606	0.0620497	0.0195345	0.00134627

## Sheet: Panreactive DOWN
Genes	Adj. meta-p Acute Injuries	Adj. meta-p Chronic neurodegenerative diseases	num_of_sig_0.05_AI	num_of_sig_0.05_ND	GSE35338_LPS_logFC	GSE35338_MCAO-1_logFC	GSE103783_MCAO-2_logFC	GSE76097_SCI-1_logFC	GSE96054_SCI-2_logFC	MPTP24h_logFC	GSE111031_SOD1G93A-1_logFC	GSE69166_SOD1G93A-2_logFC	GSE74724_SOD1G37R_logFC	GSE74615_APPPS1-1_logFC	GSE74614_APPPS1-2_logFC	GSE108520_APPPS1-3_logFC	GSE75431_PS2APP-1_logFC	GSE129770_PS2APP-2_logFC	GSE129797_hMAPTP301S_logFC	GSE35338_LPS_NomP	GSE35338_MCAO-1_NomP	GSE103783_MCAO-2_NomP	GSE76097_SCI-1_NomP	GSE96054_SCI-2_NomP	MPTP24h_NomP	GSE111031_SOD1G93A-1_NomP	GSE69166_SOD1G93A-2_NomP	GSE74724_SOD1G37R_NomP	GSE74615_APPPS1-1_NomP	GSE74614_APPPS1-2_NomP	GSE108520_APPPS1-3_NomP	GSE75431_PS2APP-1_NomP	GSE129770_PS2APP-2_NomP	GSE129797_hMAPTP301S_NomP
ACSS2	4.33415e-05	0.00317938	3	4	-1.26641	-0.859403	-0.39418	-3.31401	-0.233505	-0.465525	0.03751	-1.02531	-0.245357	-1.57045	-1.80173	0.112004	-0.0151547	NA	-1.41127	0.0575889	0.089466	0.0385587	6.12277e-05	0.350208	0.00131971	0.793268	0.0147283	0.0279982	0.000123732	0.0528521	0.788874	0.964049	NA	0.00434063
AHCYL1	0.0417803	0.00701721	2	3	0.349312	-0.648161	-0.313224	-0.973985	-0.0439367	-0.409823	0.0594083	-1.03585	-0.165418	-0.748037	-1.66392	-0.0530145	-0.252427	NA	-0.682769	0.375921	0.086182	0.109508	0.0185194	0.86793	0.00186994	0.599078	0.015867	0.0510294	0.00150415	0.123179	0.927972	0.331412	NA	0.0287429
APLN	0.0110457	0.0189169	2	3	-0.900709	-0.501796	-0.65164	-1.91854	-0.074375	-0.209269	NA	0.325904	-0.28162	-1.51255	-1.89341	0.0920512	-0.426037	NA	-2.10092	0.0887489	0.222362	0.00913461	0.00412637	0.771323	0.701649	NA	0.410262	0.108517	0.000793618	0.0428802	0.797639	0.355449	NA	0.00824579
ARHGEF9	0.0191607	0.00364479	2	3	-0.328477	-0.465095	-0.443795	-1.64337	0.10127	NA	NA	-1.78905	-0.106089	-0.630376	-1.54705	-0.220155	-0.228403	-0.196555	-1.10324	0.224143	0.133294	0.00888533	0.00160307	0.706547	NA	NA	0.00426329	0.200137	0.00398094	0.131173	0.414961	0.561955	0.47509	0.0303864
BBOX1	0.00263061	0.0203795	3	3	-0.63315	0.34916	-1.31626	-1.52534	-0.779691	-1.13929	-0.095675	-0.0889751	-0.388683	-1.06653	-0.234306	-0.0503414	-0.511506	-0.608072	-2.50122	0.0321531	0.243145	0.0287712	0.0613654	0.179918	7.46001e-05	0.483514	0.861822	0.0147424	0.00461989	0.688103	0.912696	0.38972	0.524798	0.0148989
CDH10	0.00854809	0.000333866	2	3	-0.331798	-1.00412	-0.21582	-0.932775	-0.210688	NA	-0.230409	-2.08572	-0.313796	-1.09857	-0.663833	-0.231808	-0.674386	-0.321397	-0.728951	0.218486	0.00105643	0.333372	0.0294414	0.318239	NA	0.17803	0.0148375	0.0372296	0.00594046	0.119534	0.522595	0.0616577	0.162415	0.0838414
ELOVL2	0.0289953	0.00160873	2	4	-0.132346	-0.941705	-0.945795	-0.217441	-0.71309	-0.100015	-0.218428	-0.488763	-0.188051	-1.63298	-1.99985	-0.102723	-1.5872	-0.94888	-1.43349	0.599343	0.00355153	0.000254443	0.760799	0.452482	0.868074	0.212468	0.288629	0.452753	0.00291607	0.115985	0.868354	0.0201662	0.0371502	0.0289499
FUT9	0.00929485	0.00156	3	4	-1.26818	-0.635098	-0.639771	-2.49628	-0.418266	0.15084	0.797938	-0.772619	-0.282162	-1.40687	-1.12336	-0.624089	-0.625541	NA	-1.15643	0.0887856	0.0210781	0.00762083	0.0288593	0.53121	0.820997	0.325305	0.0403211	0.0200611	0.00172186	0.193426	0.190389	0.0762883	NA	0.0169614
FZD2	0.000917257	0.00364479	3	4	-0.363727	-1.36763	-0.827393	NA	-0.220198	-1.33409	0.0540725	-1.66935	0.44529	-1.33675	-0.650196	0.0479238	-1.00155	-1.43121	-2.26887	0.311726	0.000625803	0.00584167	NA	0.7684	0.000213451	0.834541	0.0998255	0.127746	0.000331198	0.264776	0.882473	0.0100487	0.00125254	0.00356439
GLRB	0.00157696	0.0210997	2	3	-0.156349	-0.518254	-0.307351	-3.1974	-0.187915	-0.191551	-0.0857917	-1.93622	0.0489205	-1.00276	-0.706577	0.384164	-0.930089	NA	-0.670369	0.452287	0.00955512	0.0588424	8.44486e-05	0.218449	0.646323	0.567187	0.001293	0.634054	0.0181258	0.122815	0.463859	0.00963245	NA	0.0931597
HMGCS1	0.000305737	0.00450653	3	4	-0.779382	-0.172637	-0.709249	-1.43327	-0.578795	NA	-0.04665	-1.61438	-0.451245	-1.93813	-1.30307	-0.0711181	-0.479212	0.417258	2.37913	0.0161286	0.708772	0.000432635	0.00170658	0.116456	NA	0.89788	0.00157273	0.00085225	1.26e-05	0.0143388	0.873724	0.172023	0.851902	0.286297
IDI1	2.02563e-05	8.00728e-06	3	5	-1.46139	-0.443506	-0.957673	-2.9708	-0.623598	-1.35659	-0.477068	-1.87016	-0.460735	-1.64513	-1.06215	0.138589	-0.857638	NA	-1.40273	0.252435	0.352109	2.99192e-05	0.00385442	0.0539381	0.00052425	0.18236	0.0010057	0.0147272	5.13e-05	0.00783009	0.784676	0.109118	NA	0.00317483
INSIG1	0.00528242	0.000193722	3	5	-0.17785	-0.229804	-0.71236	-2.07378	-0.873559	0.364882	-0.201548	-0.966856	-0.67268	-1.26738	-0.413169	0.354965	-0.660382	-1.21012	-2.26216	0.617067	0.428282	0.00495861	0.0207357	0.000840139	0.481	0.264468	0.0114536	0.0111884	0.00474032	0.295411	0.37812	0.105206	0.0148719	0.00358926
NSDHL	0.00200438	0.000101785	3	3	-0.421872	-0.60983	-0.469677	-3.4087	-0.354731	-0.484043	NA	-1.03788	-0.189017	-1.04255	-0.796836	-0.193844	-0.889961	-0.368423	-1.50731	0.181746	0.0523277	0.0446357	0.0134237	0.390103	0.0226301	NA	0.00852792	0.120386	0.00018491	0.061292	0.485275	0.122407	0.222661	0.00581686
PPARGC1A	2.63424e-05	0.00210368	4	3	-0.891103	-0.786773	-0.674417	-4.69489	-0.563322	-0.743307	-0.0329075	-1.55488	-0.623775	-1.14875	-1.18642	-0.152737	-0.14333	NA	-0.35337	0.140909	0.0114083	0.00415204	0.000139964	0.459361	0.00282713	0.832003	0.00206461	0.000146915	0.00110057	0.312365	0.765667	0.570059	NA	0.281057
PTPRD	0.0317858	0.0161612	4	3	-0.688548	-0.653172	-0.368971	0.0307982	0.126569	-0.379891	0.0152317	-0.989848	-0.106646	-0.666743	-0.799553	-0.273984	-0.0620056	NA	-0.79878	0.0154154	0.0168295	0.0330771	0.962134	0.575644	0.0420159	0.887739	0.0112443	0.565614	0.00396447	0.0615811	0.494182	0.848805	NA	0.0275981
RAB30	0.000852387	0.00726117	4	4	-0.74968	-0.64992	-0.757086	-1.81672	0.142589	-1.43604	0.03465	-0.946123	-0.376834	-1.23113	-0.662347	0.260004	-0.0263209	-1.11575	-0.690892	0.0400672	0.262064	0.00297596	0.00626643	0.722534	0.000468741	0.822649	0.101479	0.00269156	0.00742016	0.229829	0.412345	0.910195	0.00846124	0.0381969
SQLE	0.0143741	0.000111099	2	3	-0.378327	-0.626204	-0.587214	-2.87498	-0.372056	0.061529	-0.258557	-1.42947	-0.315468	-2.03331	-2.33649	-0.123036	-0.541942	-0.515845	-0.468951	0.414077	0.0887228	0.0012974	0.0157086	0.316658	0.673985	0.358124	0.0058273	0.052803	0.000243355	0.042797	0.690628	0.085739	0.0674455	0.111084
TIMP3	0.00260265	0.011569	4	3	-1.07192	-0.992271	-0.772973	1.53697	-0.448669	-0.763914	-0.0138533	-0.914989	-0.344759	0.041119	-2.63494	-0.276138	-0.599355	-0.417346	-0.635325	0.0132727	9.66e-05	0.000713819	0.0109738	0.418409	0.00158653	0.895138	0.141036	0.115487	0.814302	0.298669	0.410509	0.0264378	0.0332583	0.0218716
TLCD1	0.00263061	0.0216429	2	3	-0.656129	-0.453288	-0.447568	-1.17861	-1.08495	-0.459042	0.00670667	-1.57868	-0.275381	-1.36077	-0.929424	NA	0.0449697	-0.367613	-0.0141869	0.125325	0.03388	0.0838698	0.139791	0.371907	0.00303787	0.964403	0.0308165	0.185921	0.00122551	0.0441254	NA	0.930644	0.0816869	0.978834
TTPA	0.00303517	0.000160757	2	5	-0.193672	-0.518316	-0.689588	-2.59774	-0.722502	-1.06471	-0.195553	-2.39944	-0.341366	-1.29822	-0.3884	-0.229721	-1.84768	-0.228298	-2.62659	0.505719	0.183515	0.126539	0.0197889	0.47564	3.25022e-05	0.153054	0.0465064	0.00158416	0.00349997	0.500701	0.546287	0.00832032	0.725707	0.0124734

## Sheet: Acute injury UP
Genes	Adj. meta-p Acute Injuries	Adj. meta-p Chronic neurodegenerative diseases	num_of_sig_0.05_AI	num_of_sig_0.05_ND	GSE35338_LPS_logFC	GSE35338_MCAO-1_logFC	GSE103783_MCAO-2_logFC	GSE76097_SCI-1_logFC	GSE96054_SCI-2_logFC	MPTP24h_logFC	GSE111031_SOD1G93A-1_logFC	GSE69166_SOD1G93A-2_logFC	GSE74724_SOD1G37R_logFC	GSE74615_APPPS1-1_logFC	GSE74614_APPPS1-2_logFC	GSE108520_APPPS1-3_logFC	GSE75431_PS2APP-1_logFC	GSE129770_PS2APP-2_logFC	GSE129797_hMAPTP301S_logFC	GSE35338_LPS_NomP	GSE35338_MCAO-1_NomP	GSE103783_MCAO-2_NomP	GSE76097_SCI-1_NomP	GSE96054_SCI-2_NomP	MPTP24h_NomP	GSE111031_SOD1G93A-1_NomP	GSE69166_SOD1G93A-2_NomP	GSE74724_SOD1G37R_NomP	GSE74615_APPPS1-1_NomP	GSE74614_APPPS1-2_NomP	GSE108520_APPPS1-3_NomP	GSE75431_PS2APP-1_NomP	GSE129770_PS2APP-2_NomP	GSE129797_hMAPTP301S_NomP
ADIPOR1	9.88016e-05	0.360307	4	0	0.872115	0.506064	0.29174	1.14248	-0.0367738	0.820739	-0.0188442	0.335093	0.0747347	0.449431	0.744816	0.23722	-0.197578	0.276098	-0.218704	0.0226322	0.0101794	0.121994	0.0345789	0.842702	1.50876e-05	0.950388	0.316648	0.541876	0.0519377	0.0717453	0.433425	0.507612	0.43739	0.483506
ANKRD49	0.0333088	1	3	0	0.591794	0.404857	-0.459823	-0.626179	0.86491	0.399392	NA	0.650859	-0.0712018	-0.3139	0.853703	0.297098	0.9394	NA	-3.32657	0.0237446	0.162892	0.183739	0.377707	0.0277487	0.000695854	NA	0.227107	0.738096	0.0460586	0.330238	0.498007	0.13062	NA	0.0194261
ANXA5	4.02992e-05	0.992693	3	0	0.760634	0.117731	0.48867	0.898489	0.657486	0.342834	-0.0494775	0.37672	-0.0467536	0.475351	-1.74095	NA	0.583109	NA	-0.863977	0.0212732	0.473764	0.0167085	0.0536867	0.119184	0.000297451	0.784306	0.35665	0.680077	0.0856968	0.254037	NA	0.243549	NA	0.112816
ARL4C	0.0221174	1	2	0	-0.106625	0.642773	0.28643	1.00066	-0.0342568	0.900409	-0.0856492	-0.289379	-0.0221939	-0.315142	0.489992	0.209554	0.19227	-0.0354917	0.269521	0.771606	0.00405235	0.087457	0.0921612	0.969826	0.00727451	0.590006	0.325611	0.820571	0.125724	0.338569	0.796348	0.635268	0.913317	0.739635
ARRDC4	0.00355014	1	2	0	0.521604	0.623075	-0.194331	2.00272	0.276918	1.63537	0.0227008	0.104046	0.0121556	0.294484	0.886753	-0.691319	0.275227	-1.06817	NA	0.189933	0.268954	0.631311	0.026888	0.640185	2.59108e-07	0.885778	0.813069	0.899585	0.0985147	0.151631	0.100215	0.758657	0.024293	NA
ATP11A	0.000311888	1	4	0	0.956813	0.479613	-0.141826	1.59546	0.777731	NA	NA	-0.145003	-0.249982	0.228181	-1.45246	-1.61981	0.231675	NA	0.310339	0.0384208	0.0315101	0.409005	0.00452259	0.00115565	NA	NA	0.760105	0.163982	0.19426	0.28784	0.304796	0.312521	NA	0.263037
AXL	0.0413501	0.526434	2	0	0.307734	-0.106915	-0.101434	4.926	1.52014	-0.0135757	-0.0624808	0.563795	0.0683786	0.258945	-0.4725	0.358458	0.25598	NA	0.380124	0.637863	0.363188	0.639252	1.87667e-06	0.0151788	0.944571	0.596769	0.307997	0.771438	0.253273	0.21459	0.364052	0.424973	NA	0.244945
BCL10	0.00735667	1	2	0	0.657891	0.292954	0.395017	1.25982	-0.0105463	0.288526	-0.215414	0.635888	-0.00434172	-0.104007	-0.326331	-0.129568	-0.0252904	NA	NA	0.0277737	0.138372	0.247628	0.111128	0.955582	0.00424725	0.129002	0.0792459	0.956784	0.541298	0.211172	0.624088	0.960231	NA	NA
CALU	0.00535212	1	2	0	0.166376	-0.848466	0.348312	1.7699	0.394065	0.610147	-0.042305	0.285097	0.138974	0.597415	-0.168254	-0.597136	-0.127098	NA	-0.201007	0.716014	0.0767329	0.0581777	0.000602537	0.0519125	0.00323713	0.700317	0.44482	0.515803	0.170686	0.750328	0.257938	0.633451	NA	0.575467
CARS	0.00187162	0.98451	2	0	0.388398	0.173354	0.64767	1.67663	0.323696	NA	NA	-0.40355	0.0973202	-0.185547	-0.0606636	NA	0.65641	NA	-0.4711	0.184252	0.383186	0.00792653	0.0089612	0.110101	NA	NA	0.461858	0.376949	0.36462	0.848466	NA	0.0892927	NA	0.422082
CCNG1	0.000411194	0.672065	3	0	1.13819	0.773974	0.00759596	0.634144	0.366323	0.443664	0.0299675	0.906945	0.27335	0.368868	-0.758124	-0.189552	-0.0527277	0.432658	-1.32119	0.000339146	0.0499059	0.962294	0.336237	0.092003	0.0137135	0.87158	0.0646951	0.088322	0.0579574	0.330332	0.735464	0.840987	0.209809	0.04469
CCT2	0.0293558	1	2	0	-0.373168	0.33656	0.293446	0.640125	0.145877	0.954051	-0.0518317	-0.894769	0.147047	0.0306058	-1.128	0.0189796	-0.15813	NA	-1.85614	0.49943	0.264776	0.0496058	0.104297	0.271384	0.00534766	0.639151	0.182471	0.102349	0.864072	0.178004	0.936719	0.700096	NA	0.105809
CCT4	0.000133052	1	3	0	0.504013	0.532399	0.265289	1.24878	-0.00961766	0.478264	-0.0779508	0.718613	0.171824	0.26304	-1.56097	-0.031441	-0.587671	NA	-1.19439	0.0216712	0.0645622	0.120688	0.00408744	0.961087	0.000182887	0.677804	0.0791872	0.111506	0.17395	0.280693	0.909217	0.251415	NA	0.0745266
CD63	1.14572e-14	1	4	0	NA	NA	0.834665	3.92927	1.44336	0.758928	-0.164608	NA	0.31477	-0.822042	-1.02831	-0.0375693	-0.676465	-0.139972	0.746789	NA	NA	0.000158905	2.75906e-06	3.44487e-06	3.36042e-05	0.340684	NA	0.170492	0.00502371	0.200758	0.898217	0.043655	0.717109	0.233565
CDC42	0.000392418	1	2	0	0.773344	0.204814	0.111054	0.622899	0.260364	0.365185	0.0906692	-1.12598	-0.027327	0.323782	-0.209847	0.0980443	-0.408166	NA	-0.64289	0.0096639	0.241559	0.497532	0.103232	0.136157	0.000708288	0.503011	0.0175881	0.695571	0.0599689	0.519531	0.728249	0.154859	NA	0.313018
CDC42SE1	2.88646e-05	0.331072	3	0	0.660213	0.656801	0.186021	2.43828	0.0474989	0.806075	0.0311558	0.599346	0.0849465	-0.314245	0.713883	-0.0212468	0.460556	0.0600513	0.920145	0.00627278	0.0598751	0.247133	0.00108416	0.759129	0.000334435	0.913423	0.170187	0.278888	0.0649552	0.239079	0.927048	0.106707	0.855912	0.0705165
CDK4	0.0209537	1	2	0	0.159078	0.711733	0.500435	2.17935	-0.0484976	NA	-0.2052	0.420909	0.0306453	0.301641	-0.758688	0.0248707	-0.412459	NA	-0.603282	0.346361	0.0831151	0.0382319	0.00143178	0.794558	NA	0.3288	0.197269	0.774241	0.249115	0.380013	0.923054	0.215913	NA	0.36259
CFL1	0.00296678	0.667799	2	0	0.314997	0.234547	0.558781	1.20599	0.0307849	0.619004	-0.112835	0.37134	0.0957401	-0.19481	-1.20774	0.154029	0.869944	NA	0.387398	0.0729422	0.245362	0.00247283	0.0145917	0.876633	0.183079	0.570939	0.242347	0.27396	0.206112	0.307704	0.589053	0.0710431	NA	0.449736
CHMP7	0.00164589	1	2	0	0.20226	0.0704037	0.303527	0.465501	0.442456	0.719558	-1.0502	0.114983	-0.0503175	-0.0109483	0.477881	0.0590911	-0.264834	NA	-0.0153765	0.475825	0.739303	0.072025	0.2299	0.00796613	0.00175567	0.146953	0.706314	0.517357	0.949469	0.184837	0.811204	0.654755	NA	0.988205
CPD	0.0223678	0.587108	2	0	0.845857	-0.531118	0.239185	0.753017	0.486249	NA	0.196348	1.73096	-0.245875	0.512163	0.286348	0.635698	-0.205167	0.0921041	-0.122508	0.0113061	0.193993	0.16751	0.0633375	0.0416592	NA	0.414158	0.0938272	0.201103	0.0573329	0.417505	0.421722	0.482261	0.67858	0.696883
CTSA	0.00179398	0.780682	3	0	NA	NA	0.782456	2.49974	0.967862	-0.710681	-0.21492	NA	0.298554	-0.452013	-0.727685	0.188867	0.453094	NA	0.822802	NA	NA	7.03192e-05	0.000355319	0.00728024	0.00809992	0.216265	NA	0.0618229	0.0176019	0.245603	0.411943	0.216895	NA	0.0592958
CYBRD1	0.00219563	0.601836	2	0	0.683342	0.69673	0.476555	NA	0.840746	NA	0.178575	1.1378	-0.0198932	0.333894	0.797424	-0.602502	0.00911302	NA	0.109306	0.0080138	0.0308541	0.152026	NA	0.0919148	NA	0.740701	0.064828	0.920575	0.276815	0.159885	0.274271	0.982971	NA	0.779202
DDOST	0.025669	1	2	0	0.230895	0.138346	0.403009	1.25126	0.00913052	0.3597	-0.0638442	2.00546	0.198173	-0.269279	-2.23384	0.00987912	-0.559375	NA	-1.20392	0.501456	0.450415	0.0163461	0.0144598	0.974868	0.0760317	0.680146	0.161746	0.264584	0.118061	0.293524	0.965137	0.172466	NA	0.0568066
DEDD	0.00384277	0.844663	3	0	0.828158	0.242475	0.387074	-0.320897	0.37683	1.51462	0.238507	0.40584	-0.000583016	-0.0268861	0.0719019	-0.497926	0.1696	NA	-0.107489	0.0153325	0.168768	0.114838	0.523139	0.0187416	0.0435673	0.229522	0.186276	0.994117	0.868561	0.873722	0.33034	0.63524	NA	0.893042
DNAJC14	0.0237072	1	2	0	0.786627	0.683694	0.0343898	NA	NA	0.837781	-0.0746442	-0.436465	NA	0.15554	-0.895452	NA	NA	NA	NA	0.0242491	0.00611703	0.847356	NA	NA	0.355084	0.607036	0.28219	NA	0.684848	0.162098	NA	NA	NA	NA
DNTTIP2	0.00821886	0.798399	2	0	1.15605	0.663836	0.494832	-0.00316291	0.322774	NA	0.437311	0.64719	-0.249845	0.392506	-0.172276	0.333162	0.856852	-0.727765	-1.5236	0.0324984	0.00230173	0.129072	0.993754	0.152484	NA	0.0606257	0.208726	0.0854412	0.076136	0.776403	0.512438	0.0776707	0.136402	0.229937
DPH2	0.0400226	1	2	0	0.705919	0.0212561	0.42863	-0.476457	0.214708	0.471312	-0.0979925	-0.363231	0.032287	-0.644184	0.115733	0.268832	-0.0416606	NA	NA	0.0407487	0.945287	0.239186	0.60101	0.361046	0.000243273	0.540582	0.365315	0.760936	0.00232349	0.824718	0.40873	0.919988	NA	NA
DPH5	0.00761875	1	3	0	0.968247	0.462129	1.24943	0.977351	0.0229011	-0.0409095	0.0619667	0.403978	0.119919	-0.315606	-0.397911	-0.297224	-0.200771	NA	-0.538059	0.00291621	0.0253622	0.0143068	0.214022	0.885751	0.961014	0.623538	0.292163	0.258566	0.131347	0.391163	0.473903	0.474691	NA	0.274599
EEF1E1	0.00364666	1	2	0	0.0744804	0.163645	0.840392	NA	NA	1.02886	0.0878467	-0.317416	NA	-0.323549	-0.463728	NA	NA	NA	NA	0.838728	0.528536	0.0166197	NA	NA	2.1681e-06	0.623946	0.335864	NA	0.118019	0.178424	NA	NA	NA	NA
EIF2B2	0.0216759	1	2	0	0.409742	0.357304	0.570022	0.243904	0.0105684	0.319477	-0.157611	0.665351	0.083914	-0.567623	-1.60948	-0.331166	0.380697	NA	0.355113	0.150863	0.0803452	0.0385652	0.707507	0.955428	0.00628594	0.723983	0.0952712	0.290633	0.00877642	0.274583	0.443914	0.19912	NA	0.62326
EIF2B3	0.0324942	1	2	0	0.71965	0.656416	-0.063428	1.16565	0.177736	NA	0.0372608	0.426376	0.0959338	0.278456	-1.36349	-0.831177	-0.307905	NA	-0.714565	0.0340122	0.00225371	0.859029	0.223092	0.515447	NA	0.796493	0.318242	0.349207	0.23204	0.142151	0.0567508	0.341201	NA	0.11316
ENOX2	0.0258004	0.945442	2	0	NA	NA	0.0132308	1.99087	0.327082	1.52777	NA	NA	0.0068564	0.276779	-0.512968	0.252162	-0.0321751	0.293464	-0.394796	NA	NA	0.970264	0.00681768	0.208354	0.0305173	NA	NA	0.942132	0.138647	0.391722	0.825672	0.949523	0.402182	0.271858
ESD	0.00149883	0.778718	3	0	0.213948	0.974705	0.529122	-0.329064	0.260698	0.995145	-0.200435	0.294303	0.152602	0.47934	-1.25369	0.18636	-0.205225	0.253294	-0.332589	0.406257	0.0105699	0.0172489	0.47824	0.221528	7.19696e-06	0.305431	0.403997	0.0918502	0.14562	0.316237	0.559807	0.407615	0.416587	0.551455
FARSB	0.0452489	1	2	0	NA	NA	0.178699	-1.52352	0.546729	0.643045	-0.06795	NA	0.0837648	0.285157	-0.641652	-0.0888223	-0.182416	0.114757	-1.72172	NA	NA	0.318988	0.00895723	0.00413108	5.87484e-06	0.569447	NA	0.416846	0.18183	0.235215	0.808644	0.596438	0.664175	0.0610836
FYN	0.043363	0.966636	2	0	0.283019	0.161667	0.126962	1.37625	-1.11724	1.18355	0.0082775	0.512406	-0.109686	-0.372184	-0.174619	-0.0973042	0.335587	0.217601	0.274131	0.177527	0.235985	0.385924	0.00837168	0.111148	0.000442448	0.935711	0.178245	0.151327	0.060882	0.664513	0.744031	0.21601	0.345705	0.37437
GABARAP	0.015781	0.540433	2	0	-0.0639222	0.344647	0.538462	1.66068	0.304851	-0.0451822	-0.144051	0.575277	0.156433	-0.134243	0.449238	0.0397465	-0.31183	NA	1.30242	0.878816	0.108581	0.00717055	0.00270141	0.125473	0.592785	0.602042	0.0879613	0.175272	0.435845	0.184919	0.907778	0.389764	NA	0.195646
GABPA	0.035603	1	2	0	0.225303	0.353262	-0.0336173	0.728075	0.246516	1.60932	0.112933	-0.0788833	-0.0471112	0.122799	-0.772081	0.878289	-0.424232	NA	-0.729013	0.445154	0.0429098	0.902122	0.120677	0.394844	0.0157216	0.425362	0.794621	0.633615	0.414792	0.209268	0.504421	0.165691	NA	0.210703
GALNT2	0.00357787	1	2	0	0.762513	-0.229325	0.585596	1.12196	0.282034	0.981303	NA	0.589255	0.242422	-0.00753346	0.243771	0.534986	-0.604465	-1.18876	-1.21961	0.162767	0.669474	0.182103	0.0461588	0.219628	8.34835e-05	NA	0.116074	0.559088	0.952527	0.442935	0.23306	0.246267	0.186424	0.193739
GBA	0.00026876	1	2	0	0.396837	0.152228	0.750066	0.683351	0.630457	0.280753	-0.280678	0.482653	0.133375	-0.256885	-0.126695	-0.0836049	0.227089	NA	-1.91935	0.195829	0.482475	0.00788354	0.086142	0.00347579	0.104035	0.35295	0.238146	0.276394	0.119069	0.667962	0.724424	0.479276	NA	0.154267
GFPT2	0.000524588	1	4	0	1.1689	0.886	-0.197329	3.18125	0.0494365	2.07753	0.295194	1.22831	0.200216	-0.578304	0.465331	-0.393299	-0.0895944	-0.54652	0.0795729	0.0116332	0.0329638	0.688578	0.0404033	0.93409	1.19671e-06	0.24494	0.0897718	0.353082	0.0225016	0.384419	0.435185	0.78111	0.125863	0.870891
GSS	0.00384277	1	2	0	0.416197	0.559005	0.231099	0.142154	0.486129	0.656816	-0.113802	0.464826	-0.0440525	0.0801613	-1.03951	0.176706	-0.399956	NA	-1.71405	0.153829	0.0343376	0.354588	0.813273	0.0732268	0.0033687	0.472632	0.144075	0.570007	0.703374	0.155332	0.724326	0.175277	NA	0.0166424
HAT1	0.000632642	1	4	0	0.71568	0.844028	0.848857	0.233722	0.246645	0.283104	0.0501633	-0.566885	0.162127	0.173892	-0.791508	-0.380248	0.0870185	NA	-0.323107	0.0152877	0.0318843	0.00449298	0.802187	0.305193	0.0204115	0.655306	0.119335	0.0632716	0.471283	0.252325	0.248566	0.792013	NA	0.767748
HINT1	0.037224	0.634966	2	0	0.51621	0.151874	0.86941	0.176013	-0.230443	0.482591	-0.0854925	0.426625	0.327917	-0.338488	-1.99475	0.237062	0.374053	0.731583	NA	0.131929	0.590416	0.000967879	0.666234	0.208316	0.000146242	0.690209	0.172081	0.0748861	0.0315902	0.299483	0.492916	0.493388	0.0840951	NA
IARS	0.0445242	1	2	0	0.169434	0.0392255	0.323993	-0.906423	1.36095	0.420123	-0.362983	-0.337852	0.0443985	-0.0103266	-0.326516	0.576237	0.497745	NA	-0.16757	0.564327	0.833923	0.0968513	0.0853112	0.000144769	0.0442084	0.0726133	0.378982	0.782674	0.948632	0.374803	0.320178	0.195042	NA	0.579109
IBTK	0.000329064	1	3	0	0.651922	0.292385	0.131487	1.18897	0.370666	0.74597	-0.182588	0.683861	-0.192629	0.0173958	0.14529	-0.436317	-0.434257	NA	0.551624	0.0772992	0.0438779	0.55731	0.0139262	0.194576	0.00203896	0.567885	0.248373	0.0337194	0.905329	0.684138	0.297477	0.260035	NA	0.269604
IL33	0.00386559	1	2	0	NA	NA	0.174419	0.196099	1.53991	0.315335	-0.0499592	NA	-0.144051	-1.49327	-1.5801	-0.108338	-0.303665	0.0952449	-0.745618	NA	NA	0.296228	0.593805	0.002564	0.00584661	0.874787	NA	0.21949	0.00356013	0.0904656	0.839854	0.3058	0.862422	0.103254
IMP4	0.0195335	1	2	0	0.315559	0.534107	0.125127	0.079112	0.250286	0.190668	0.041795	-0.0870769	0.0121056	0.0203234	-0.482876	-0.63953	-0.434651	-0.614296	-0.285795	0.27059	0.0124138	0.600113	0.899098	0.105677	0.0335854	0.85278	0.855119	0.862985	0.875131	0.493262	0.102201	0.260468	0.110633	0.625774
INTS7	0.000791491	1	2	0	0.851343	0.699264	0.445422	0.252181	0.706669	0.00611721	-0.028095	0.677349	-0.204224	0.239406	0.171381	-0.558005	0.312492	NA	-0.535403	0.0864496	0.00309267	0.0829902	0.54326	0.00233578	0.961575	0.793179	0.163103	0.123673	0.162474	0.675607	0.231013	0.304395	NA	0.200911
IPO5	0.00156758	0.639547	2	0	NA	NA	0.174064	0.635449	0.574032	0.339045	0.114025	NA	0.115524	-0.151702	1.08085	-0.291321	0.413259	NA	0.489245	NA	NA	0.25748	0.219539	0.00982053	0.00172097	0.375571	NA	0.261982	0.268112	0.231325	0.447793	0.192569	NA	0.822818
KARS	0.0103787	0.395266	2	0	0.261551	0.597683	0.144317	-0.0644459	0.488074	0.394232	NA	-0.27675	0.0128366	0.167601	-2.02924	0.561356	0.792958	NA	1.30315	0.69211	0.110734	0.378712	0.894563	0.00873946	0.00182103	NA	0.511135	0.856457	0.282417	0.331074	0.278801	0.0726692	NA	0.141559
LAMP2	0.00173906	1	3	0	1.15289	-0.254844	0.241506	0.624722	0.950895	0.5604	NA	0.679107	0.171093	-0.834688	-2.51583	0.0697243	-0.0638521	NA	-0.0853129	0.0086657	0.10773	0.230192	0.185873	0.00118442	0.0207468	NA	0.0757388	0.318082	0.0161742	0.231556	0.816952	0.769877	NA	0.809064
LAP3	0.0123032	1	2	0	0.547992	-0.0471753	0.588545	0.081463	0.783913	0.521277	0.157389	0.615841	0.0284942	-1.07183	-0.53661	-0.0227202	-0.54823	-0.208263	-0.0661248	0.205698	0.747782	0.00565991	0.858235	0.00168271	0.411257	0.252947	0.252313	0.717761	0.00192895	0.235316	0.921983	0.12621	0.32251	0.901442
LGALS8	0.0328369	1	3	0	0.880352	-0.280321	-0.0223202	-0.00167775	0.581868	0.530614	0.0158133	0.559755	-0.00651355	-0.0347178	-1.79966	-0.356478	-0.259436	NA	0.514536	0.0265811	0.448352	0.902852	0.997089	0.0079392	0.00596163	0.92776	0.220308	0.928862	0.843389	0.273555	0.178168	0.499677	NA	0.213152
LRRC41	0.0155537	1	2	0	0.911118	0.554813	-0.00675283	0.0433364	0.45814	0.26567	-0.0686733	1.10685	0.00336898	-0.28371	-0.35002	-0.163741	-0.0343522	NA	-0.677058	0.0589254	0.231568	0.972382	0.940634	0.0171398	0.0221575	0.656557	0.157459	0.969681	0.102903	0.251257	0.665665	0.935413	NA	0.220701
LRRC58	0.0382244	1	2	0	NA	NA	-0.218603	1.9703	0.493161	NA	0.220442	NA	-0.0330505	-0.589441	-1.86632	-0.184138	-0.587271	NA	-0.900502	NA	NA	0.194451	0.000318263	0.0229758	NA	0.214341	NA	0.707165	0.0191474	0.259907	0.647623	0.0465531	NA	0.0213917
LRRC59	0.0187654	1	3	0	0.774807	0.904759	0.137926	-0.147715	-0.120975	1.04162	-0.121527	0.305411	0.140045	0.427676	-1.00028	0.243902	-0.110127	-0.556206	-0.938662	0.0352567	0.0387513	0.388531	0.716018	0.485698	1.08939e-06	0.52884	0.460585	0.104032	0.266033	0.257664	0.483888	0.766586	0.139757	0.125811
LSG1	0.00158208	1	3	0	0.87153	0.291374	0.94504	1.40097	0.0912162	0.210285	0.119088	-0.417069	-0.0161812	-0.259079	-0.133701	0.112134	-0.180205	-0.212251	0.00277401	0.0318536	0.201273	0.00156907	0.0181235	0.57283	0.475798	0.324459	0.377006	0.813264	0.0888352	0.671056	0.627745	0.563687	0.449638	0.993737
LSM4	0.0207613	0.272945	2	0	0.228685	0.671957	0.59631	0.534127	0.281969	0.244667	NA	0.695334	0.145172	0.393056	-1.03407	0.119582	NA	NA	NA	0.520186	0.0522408	0.0301389	0.538474	0.620332	0.0102376	NA	0.0542801	0.232837	0.0522644	0.474627	0.737702	NA	NA	NA
LYN	0.000276282	0.992456	3	0	0.782646	0.422172	0.821477	4.7013	-0.117609	NA	0.439157	0.525262	0.30918	0.154909	0.187932	0.313519	-0.174546	-0.5129	-2.24141	0.0207877	0.139865	0.048711	8.01654e-07	0.913669	NA	0.26719	0.297429	0.0859946	0.509338	0.640737	0.393998	0.823059	0.117655	0.000748352
MCFD2	0.00515458	0.842911	2	0	0.175833	0.250721	0.333495	1.36436	0.131511	0.450659	-0.313647	-0.0938667	0.174886	0.37899	0.00612072	0.149605	0.442104	-0.479792	-0.041985	0.533287	0.257744	0.0586097	0.0181796	0.543821	0.00380815	0.0758249	0.795318	0.296866	0.129351	0.986315	0.516351	0.302163	0.353519	0.961193
MFSD1	0.00108965	0.779613	2	0	0.546214	0.30052	0.494968	2.43563	0.383998	-0.0626813	0.114018	-0.179865	0.00705397	0.179935	0.186508	0.458541	-0.512334	NA	0.00433059	0.0688621	0.0650156	0.0235902	0.000337889	0.303669	0.750944	0.401148	0.642291	0.96922	0.227548	0.4818	0.318233	0.146065	NA	0.993595
MTMR9	0.0404563	0.984456	3	0	0.665954	0.918827	-0.42415	-0.464839	0.602702	0.429301	0.309358	-0.954136	-0.417985	0.0226164	0.75129	0.998058	-0.00755286	NA	NA	0.00395002	0.0114254	0.0484312	0.616078	0.0423771	0.0865688	0.315466	0.0643372	0.10433	0.889999	0.149952	0.37528	0.987815	NA	NA
MYCBP	0.0013248	0.59437	2	0	0.545157	0.559987	1.29258	NA	NA	0.312597	-0.162127	0.669082	NA	0.3998	0.734445	NA	NA	NA	NA	0.143565	0.0066033	0.0246045	NA	NA	0.0530825	0.273939	0.15325	NA	0.333112	0.311628	NA	NA	NA	NA
NEDD1	0.0271116	0.895955	2	0	0.506374	0.410505	0.66144	NA	0.578695	-0.0538362	-0.110608	2.06721	-0.0744991	0.402184	0.290016	0.345197	-0.831319	NA	-0.913124	0.112068	0.0242219	0.300141	NA	0.0376736	0.701069	0.493749	0.0945061	0.587718	0.15792	0.566472	0.300543	0.141963	NA	0.475059
NFE2L2	0.00206003	1	3	0	1.08294	0.101344	-0.166607	1.58134	0.455349	0.607959	-0.0860167	0.525181	0.0349758	-0.422516	-0.701321	0.478635	-0.0691579	NA	0.444199	0.0135584	0.799337	0.668693	0.00427732	0.0566732	0.0253984	0.466768	0.25394	0.729464	0.00776221	0.191315	0.186221	0.797315	NA	0.281043
NIPSNAP3A	6.6615e-05	0.821555	2	0	0.765721	0.487063	NA	1.26645	0.415674	1.04249	0.0332383	0.276168	-0.00843283	-0.085857	0.594225	-0.0877859	NA	NA	NA	0.190133	0.121355	NA	0.0140929	0.0770605	1.94124e-05	0.811546	0.404255	0.918434	0.802998	0.253568	0.789466	NA	NA	NA
NLN	3.8806e-09	1	4	0	1.23317	0.394336	0.69905	0.610645	0.716154	1.4746	0.03666	-1.10354	0.0781259	-0.549836	-0.929223	-0.513969	0.0703108	-0.173014	-0.790348	0.00217067	0.133351	0.00304231	0.394262	0.00490598	3.88402e-09	0.740988	0.325214	0.50974	0.0238132	0.0264029	0.207014	0.807841	0.889722	0.120421
NOL11	0.0351026	1	2	0	0.738706	0.373085	-0.0276519	-0.845522	0.22286	0.552701	-0.0698142	0.405494	-0.163487	-0.00177216	0.160096	1.20519	-0.642363	NA	-0.565389	0.0116404	0.140833	0.91434	0.284277	0.201178	0.0012112	0.598143	0.286635	0.152447	0.990307	0.624213	0.260329	0.153704	NA	0.308712
OTUD6B	0.033556	0.973009	2	0	0.697731	0.210401	-0.173827	0.681121	0.566649	-0.0573758	0.521041	-0.631548	-0.108671	0.12983	0.347768	0.63523	-0.251124	0.590876	-1.80558	0.0344257	0.267851	0.428222	0.101337	0.00663112	0.746013	0.196536	0.0593318	0.176979	0.404903	0.409787	0.502735	0.493675	0.134323	0.310975
OTUD7B	0.00336114	0.541159	3	0	0.671357	0.330072	-0.111363	1.36501	0.496194	0.176036	0.88729	0.276177	-0.211193	0.0725538	0.416193	-0.212478	0.288182	NA	0.150395	0.0131967	0.208769	0.488082	0.0165077	0.0281452	0.2408	0.0526182	0.400403	0.168099	0.654546	0.305826	0.696455	0.284612	NA	0.585723
PEX12	0.0318928	1	2	0	0.32073	-0.158983	0.86521	1.79503	0.21244	NA	0.0999675	0.469808	0.0334376	-0.382349	-0.460107	0.5888	-0.797773	-0.70042	-2.61453	0.196917	0.254794	0.026892	0.00103426	0.328215	NA	0.547794	0.369459	0.739872	0.0209208	0.187052	0.652935	0.0687569	0.293354	0.0115216
PIH1D1	0.0108811	0.853914	2	0	NA	NA	0.319826	1.84436	0.468417	0.117125	0.0375267	NA	0.0162344	0.100613	-0.910644	0.339228	-0.00808833	NA	NA	NA	NA	0.18592	0.0394542	0.0243036	0.305161	0.814558	NA	0.927468	0.536462	0.385028	0.334761	0.988919	NA	NA
PLIN2	3.85665e-06	0.734669	3	0	NA	NA	1.35633	4.17321	0.659261	NA	-0.04423	NA	0.0380104	0.0633873	-0.449245	0.0719535	0.0761651	NA	0.920809	NA	NA	0.000929022	8.43084e-06	0.0348602	NA	0.71589	NA	0.627953	0.671274	0.46258	0.791682	0.784882	NA	0.133682
POLD4	2.69643e-05	0.679325	2	0	0.422783	0.694227	0.703975	NA	NA	0.728925	-0.180555	0.594373	NA	0.513962	-0.0627869	NA	NA	NA	NA	0.125758	0.00839348	0.0592899	NA	NA	1.16098e-05	0.306628	0.17238	NA	0.0878016	0.879395	NA	NA	NA	NA
PPP1R1A	0.0207173	0.45282	2	0	0.083693	0.380221	0.526524	-0.824181	-0.00723913	1.59418	0.0397883	1.24778	0.228241	0.457081	-0.562809	-0.212937	0.0824973	-0.336502	1.54276	0.88958	0.306203	0.00947943	0.303649	0.992637	3.12952e-10	0.840742	0.0953094	0.0908473	0.103462	0.345364	0.639905	0.815638	0.560726	0.211931
PPP4C	0.00528293	0.732835	2	0	0.475872	0.222768	0.458749	1.78773	0.0197607	0.334867	NA	1.08337	0.0874102	0.137516	-0.0294618	0.0363782	-0.698071	0.460606	NA	0.257235	0.524556	0.0555439	0.00287096	0.932595	0.0061885	NA	0.0748254	0.533967	0.430145	0.936964	0.89169	0.230366	0.723938	NA
PPP6C	0.0259079	1	2	0	0.435411	0.303681	-0.138642	0.728822	0.546054	0.239239	0.00670917	-0.748418	-0.0741239	0.0238591	-0.0345256	-0.294447	0.29947	NA	-1.86112	0.156173	0.40649	0.408259	0.384126	0.01701	0.0129443	0.965866	0.120855	0.469646	0.890388	0.921277	0.491336	0.638762	NA	0.0703651
PRRC1	0.0423139	1	2	0	NA	NA	-0.0447361	1.18407	0.105602	0.471365	-1.40912	NA	-0.123229	0.0129363	-0.321225	0.272797	-0.853577	0.0703499	-2.61981	NA	NA	0.863847	0.0411833	0.509556	0.000447852	0.0090997	NA	0.309778	0.95078	0.314978	0.477202	0.159388	0.942744	0.073271
PSMD11	0.000736946	1	2	0	0.568224	-0.312955	0.225064	1.39601	0.287831	0.858113	-0.233373	0.906531	-0.0224876	-0.157338	-1.37514	0.340769	-0.214041	NA	0.111611	0.145686	0.207978	0.26643	0.0077341	0.0654325	4.41487e-06	0.204892	0.184609	0.820998	0.278106	0.281126	0.189432	0.449922	NA	0.801399
PSMD2	0.00192089	1	3	0	0.616399	-0.233514	0.297119	0.791777	0.423907	1.26615	0.00938	-0.638822	0.0841302	0.0329419	-1.81793	-0.08721	0.42607	NA	-0.475549	0.0212532	0.110746	0.0738493	0.0653371	0.0111563	0.0159453	0.960208	0.119049	0.443956	0.812685	0.338709	0.747528	0.107083	NA	0.512819
PSMD9	0.0241312	1	2	0	0.663285	0.570109	0.241339	NA	NA	0.136502	-0.296912	0.797614	NA	-0.343639	-0.478422	NA	NA	NA	NA	0.0274543	0.026251	0.352059	NA	NA	0.453872	0.128578	0.137722	NA	0.0306469	0.188466	NA	NA	NA	NA
PUS7L	4.20816e-05	1	4	0	0.841251	0.54133	-0.73673	NA	0.702791	1.08596	-0.173343	0.637673	-0.272603	-0.30095	-0.365704	0.14513	1.23641	NA	0.810854	0.0072573	0.0276919	0.261521	NA	0.00608805	8.33009e-06	0.275649	0.0895898	0.040132	0.128708	0.467544	0.880528	0.246378	NA	0.513132
RALB	0.0307442	0.712825	2	0	0.383137	0.755114	0.108815	1.40488	-0.133264	0.457569	0.0655925	0.466207	-0.12131	0.160574	0.393109	0.249208	-0.399647	NA	0.333395	0.414471	0.191684	0.646222	0.00435069	0.709763	0.00384351	0.679485	0.197748	0.179961	0.27288	0.313256	0.515091	0.20906	NA	0.407836
RELA	0.000289925	0.205973	3	0	0.341005	0.17716	0.657952	1.30401	0.168899	0.510273	0.59895	0.444228	-0.039727	0.20822	-2.04056	0.44155	0.475045	0.488791	0.964379	0.125497	0.577919	0.0125251	0.0359271	0.292131	0.000158648	0.414124	0.183246	0.681487	0.314882	0.312558	0.343018	0.219277	0.213241	0.13542
RER1	0.0408505	1	2	0	0.226663	0.0639418	0.36947	0.577674	0.011571	0.532712	-0.274363	-0.323142	0.151772	-0.0920919	-1.30899	-0.11906	-0.454619	NA	0.457147	0.320102	0.708702	0.0488584	0.130565	0.950053	0.00726778	0.162276	0.29713	0.388931	0.493595	0.316716	0.660011	0.219684	NA	0.504626
REXO2	0.00210569	0.321487	3	0	0.374489	0.607117	0.721147	-0.0656922	0.0476681	0.520678	NA	0.334843	0.13881	0.340977	0.630064	8.82493e-05	-0.12913	NA	-0.0530433	0.0665434	0.0108696	0.00148211	0.911983	0.802542	0.00423427	NA	0.259639	0.209631	0.126347	0.0629669	0.999728	0.644855	NA	0.939508
RNF141	0.0391222	1	2	0	0.54308	0.506734	-0.110721	-0.00649806	0.78872	0.1199	NA	2.22039	-0.15475	0.472998	-0.823331	-0.687206	0.123606	-0.473972	-0.7363	0.0938331	0.0398161	0.509278	0.990737	0.00677003	0.380683	NA	0.103737	0.0919086	0.0535949	0.204922	0.445018	0.569212	0.2853	0.0998896
RNF4	2.16398e-05	0.932228	3	0	0.601132	0.403898	0.193941	0.460513	0.464196	0.853015	0.0102925	0.606143	-0.059248	-0.0153615	-0.479538	-0.211839	0.0586318	NA	0.625894	0.0880158	0.0367331	0.301372	0.309007	0.0143135	6.07773e-06	0.923032	0.31767	0.43115	0.905262	0.447836	0.601779	0.832248	NA	0.112136
SCAMP4	0.00122557	1	2	0	0.58151	0.379723	0.316302	NA	NA	0.499028	-0.205426	1.77859	NA	-0.172947	-0.213802	NA	NA	NA	NA	0.042463	0.178988	0.101615	NA	NA	0.00108464	0.320944	0.109041	NA	0.260631	0.696137	NA	NA	NA	NA
SGCB	0.00822583	1	2	0	0.609852	-0.245534	0.250791	0.515659	0.745115	0.225245	-0.025455	0.503756	-0.0312407	-0.831006	-2.26899	-0.109454	-0.708453	NA	-0.0331031	0.0226187	0.29999	0.21682	0.279236	0.00177711	0.235466	0.887412	0.188464	0.832762	0.00391019	0.155188	0.705824	0.0926037	NA	0.923721
SGPL1	5.71921e-07	1	3	0	0.713795	0.653133	0.611683	2.32444	0.366147	1.728	-0.0307875	0.363671	0.192105	-0.531416	-0.261096	-0.241141	-0.291673	-0.192102	0.0290754	0.0879944	0.231275	0.00887182	0.000508014	0.251186	7.44972e-07	0.770484	0.590551	0.265771	0.0591099	0.423363	0.440358	0.211408	0.485723	0.924566
SLC41A2	0.0466448	1	2	0	0.951205	0.71203	0.203323	-0.573523	0.255656	1.69147	-0.0431858	-1.034	0.0275832	-0.216093	0.0285521	-0.379179	0.330767	NA	-0.609674	0.00689152	0.0100715	0.464606	0.139918	0.340761	0.0967812	0.695249	0.0414437	0.749912	0.187607	0.926092	0.420847	0.479083	NA	0.569024
SLC44A3	0.0154833	1	2	0	0.890835	1.38325	NA	NA	0.162332	1.33527	-0.0290625	0.553813	0.167616	-0.675565	0.12306	0.998419	-0.862754	-0.153675	-1.19282	0.0184224	0.0096658	NA	NA	0.736999	0.0749322	0.796979	0.645088	0.364357	0.0158541	0.736058	0.348817	0.0850201	0.765307	0.182823
SNAP23	0.0293814	1	2	0	0.225636	-0.350536	0.513865	2.38883	0.331391	0.216931	0.0140933	1.06956	0.127965	-0.639504	-1.89775	-0.0952708	-0.450836	NA	-0.686741	0.420825	0.143594	0.213411	0.00143877	0.146918	0.0493691	0.891275	0.113922	0.168249	0.246553	0.357383	0.857095	0.302179	NA	0.181341
SNX10	0.0086501	1	2	0	1.07211	0.0483304	-0.193866	0.388632	1.21909	0.33721	0.146792	-0.976833	0.0125803	-0.487201	-1.22963	0.726029	-0.291242	NA	-0.385241	0.0568501	0.865349	0.219355	0.358731	0.000627671	0.00853442	0.505804	0.0902022	0.870667	0.0326356	0.127162	0.562315	0.457418	NA	0.404192
SNX33	0.0406087	1	2	0	NA	NA	0.470085	1.04377	0.800815	-0.23756	NA	NA	-0.300772	-0.587578	-0.80039	-0.986871	0.441102	NA	0.843939	NA	NA	0.225875	0.0240638	0.000991985	0.0716913	NA	NA	0.0206145	0.00859691	0.100262	0.21329	0.0975702	NA	0.0523573
SSR3	0.032546	1	2	0	0.312186	-0.175019	0.0557526	0.691167	0.351267	0.278274	0.111491	-0.429676	0.11944	-0.218222	-1.37454	-0.00485209	-1.17879	NA	-0.608865	0.0926302	0.247871	0.725754	0.129967	0.0443505	0.012346	0.484862	0.290077	0.4807	0.258825	0.214373	0.986624	0.00922026	NA	0.196582
TFG	0.0208456	1	2	0	0.429898	0.304905	0.462746	-1.74257	0.549378	0.609424	-0.135278	0.519476	-0.00631932	-0.465434	-1.55269	-0.441036	0.39582	0.236463	-0.737362	0.09783	0.110103	0.0554618	0.000602193	0.0302924	2.38667e-05	0.267385	0.396711	0.944092	0.00898676	0.195317	0.344534	0.291559	0.297176	0.164377
TMEM176B	0.0253783	0.995219	2	0	NA	NA	0.941654	1.78199	-0.190428	0.64081	0.00419	NA	0.461354	-0.673212	0.00225799	0.033164	-0.613229	NA	0.303076	NA	NA	0.000453608	0.208606	0.538216	0.00228486	0.989311	NA	0.0531112	0.0120196	0.995194	0.902625	0.469835	NA	0.410722
TMEM206	0.00504319	1	2	0	NA	NA	0.271343	1.36275	0.674435	NA	-0.111961	NA	0.0453343	-0.436313	-1.19924	0.509351	0.772457	NA	-1.57826	NA	NA	0.457428	0.00557693	0.00873382	NA	0.415642	NA	0.810172	0.0100651	0.131733	0.326238	0.164625	NA	0.104548
TMEM65	0.0339882	1	2	0	1.03013	0.237448	-0.0698882	0.179015	0.00502007	0.457239	0.246963	-0.852315	0.0246395	0.0689161	-0.225391	0.781315	-0.71786	NA	-1.52778	0.00461292	0.11104	0.635122	0.761752	0.981242	0.000882471	0.123356	0.0366622	0.728508	0.664088	0.606675	0.0777985	0.0574854	NA	0.0507032
TOR1AIP2	0.022918	1	2	0	0.731336	0.415264	0.0381448	0.152211	0.403305	0.0567995	0.222747	0.443066	-0.0735838	-0.241973	-1.00406	-0.0129076	-0.924203	-0.496257	-0.781887	0.00645396	0.0706224	0.826646	0.774057	0.0364709	0.909965	0.307891	0.309649	0.439155	0.115963	0.315112	0.957719	0.0519867	0.0987702	0.219221
TRIM21	0.0405383	0.133398	2	0	0.788911	0.202795	NA	NA	0.988038	-1.02932	-1.10189	0.504059	0.0236872	0.519384	1.28997	0.5258	0.472891	0.549177	1.16921	0.00777247	0.495156	NA	NA	0.00704051	0.329235	0.188556	0.226449	0.858915	0.060277	0.239999	0.621952	0.254125	0.0811595	0.337289
UBE2F	0.00238555	1	2	0	0.539703	0.303514	0.0872222	-0.234675	0.24817	0.805748	0.03725	0.626928	0.132551	-0.279446	-1.4605	0.0145541	-0.888421	NA	0.143071	0.00897993	0.16494	0.688429	0.686525	0.154582	1.0942e-05	0.771834	0.213737	0.21167	0.117382	0.233762	0.965237	0.100605	NA	0.778652
USP14	0.00872934	1	2	0	0.291936	0.288335	-0.0030201	1.18701	0.369481	0.354346	0.0969592	-2.0895	0.12138	-0.130351	-1.1563	0.226316	-0.389144	-0.605869	-0.978649	0.28484	0.197516	0.985825	0.0276834	0.0354047	0.0903783	0.452285	0.0341214	0.281892	0.352714	0.212214	0.545481	0.188175	0.0924075	0.0465776
WDSUB1	0.00061842	1	2	0	0.474049	0.135981	0.509031	1.45963	0.781131	NA	-0.00713417	0.19268	-0.216221	0.147175	0.685503	0.216531	-0.381321	NA	0.0311089	0.173248	0.594348	0.157521	0.0402399	0.000202593	NA	0.966371	0.513419	0.0176905	0.376669	0.32021	0.844693	0.179516	NA	0.947983
XRCC6	0.000504585	1	3	0	0.560145	0.366251	0.692683	0.552608	0.170109	1.30317	0.03266	0.565319	0.0546998	-0.704101	-2.1455	-0.037608	0.214048	0.44813	-0.889009	0.140501	0.0215931	0.023242	0.401398	0.285358	0.000809552	0.772976	0.335772	0.547759	0.0018884	0.245285	0.907067	0.502188	0.340114	0.197828
YKT6	0.00269564	1	2	0	0.828334	0.551784	-0.0123547	0.534435	0.342859	0.391374	-0.0196292	0.69037	-0.0814911	0.0833859	-0.0538554	-0.522268	-0.351574	NA	-0.259076	0.0369252	0.057484	0.93638	0.29201	0.150282	0.00132841	0.883394	0.109245	0.247923	0.668452	0.89952	0.214445	0.379901	NA	0.735057
YWHAZ	0.00565042	0.394188	3	0	1.2549	0.536702	0.0595905	-0.736857	0.553947	1.52191	-0.048475	0.695981	0.0962379	0.384083	0.517643	0.164281	0.0157293	0.428931	-0.764347	0.00936109	0.0583943	0.721688	0.0692705	0.00136224	0.0208651	0.719899	0.0774032	0.233157	0.0518161	0.148483	0.510797	0.965939	0.244045	0.0168146

## Sheet: Acute injury DOWN
Genes	Adj. meta-p Acute Injuries	Adj. meta-p Chronic neurodegenerative diseases	num_of_sig_0.05_AI	num_of_sig_0.05_ND	GSE35338_LPS_logFC	GSE35338_MCAO-1_logFC	GSE103783_MCAO-2_logFC	GSE76097_SCI-1_logFC	GSE96054_SCI-2_logFC	MPTP24h_logFC	GSE111031_SOD1G93A-1_logFC	GSE69166_SOD1G93A-2_logFC	GSE74724_SOD1G37R_logFC	GSE74615_APPPS1-1_logFC	GSE74614_APPPS1-2_logFC	GSE108520_APPPS1-3_logFC	GSE75431_PS2APP-1_logFC	GSE129770_PS2APP-2_logFC	GSE129797_hMAPTP301S_logFC	GSE35338_LPS_NomP	GSE35338_MCAO-1_NomP	GSE103783_MCAO-2_NomP	GSE76097_SCI-1_NomP	GSE96054_SCI-2_NomP	MPTP24h_NomP	GSE111031_SOD1G93A-1_NomP	GSE69166_SOD1G93A-2_NomP	GSE74724_SOD1G37R_NomP	GSE74615_APPPS1-1_NomP	GSE74614_APPPS1-2_NomP	GSE108520_APPPS1-3_NomP	GSE75431_PS2APP-1_NomP	GSE129770_PS2APP-2_NomP	GSE129797_hMAPTP301S_NomP
ABR	0.0384097	1	3	0	0.278633	-0.627611	-0.113497	-1.16917	-0.0624506	-0.353576	0.0719283	-0.318677	-0.0627242	-0.277147	-0.11837	0.381572	0.441357	NA	0.227031	0.386542	0.0162102	0.461087	0.0206565	0.785908	0.00106832	0.538964	0.380854	0.441713	0.144232	0.710944	0.491459	0.203992	NA	0.489645
ACVR2B	0.00541841	1	3	0	-0.628861	-0.910146	NA	NA	-1.3634	-0.473853	NA	0.983083	0.00683184	-0.0217202	-0.0753958	0.437548	NA	NA	NA	0.02705	0.024664	NA	NA	0.23987	0.0129742	NA	0.0754696	0.974608	0.877901	0.818205	0.151809	NA	NA	NA
ANGEL2	0.0446292	0.423991	3	0	-0.625426	-0.368972	-0.0722459	-1.51252	0.326574	-0.20261	0.068595	0.48468	-0.105022	-0.20667	-0.405086	0.100339	-0.565788	NA	-0.619513	0.00658279	0.0551136	0.699864	0.0226579	0.14351	0.0445086	0.59786	0.15804	0.14998	0.14177	0.215011	0.751295	0.207354	NA	0.440499
ARNTL	0.0176374	1	2	0	-0.906262	-0.596116	0.026989	-2.61273	-1.5878	-0.0678036	0.122248	0.216458	-0.0573975	0.0956272	0.129409	0.394536	6.27048	NA	NA	0.13594	0.0335332	0.908626	0.00100989	0.37885	0.583171	0.413654	0.659077	0.846651	0.538581	0.861094	0.457463	0.000559005	NA	NA
ASF1A	0.00472048	0.687172	3	0	-0.240241	-0.0893338	0.233563	-2.45029	-0.553046	-0.543922	-0.0078875	1.29298	-0.0836904	-0.0819855	-0.576277	0.0384559	-0.197662	NA	NA	0.411065	0.681715	0.525573	0.00429287	0.0153524	0.000425111	0.973412	0.0974512	0.341225	0.668341	0.0600444	0.874747	0.566602	NA	NA
BAZ2A	0.0384991	1	2	0	-0.235996	-0.641237	-0.420394	-0.439862	-0.140762	NA	0.0047775	0.722087	-0.20832	0.024124	0.199033	0.330819	0.216669	-1.7122	1.10424	0.341474	0.00674117	0.0363733	0.39032	0.530916	NA	0.96286	0.0432753	0.121061	0.881132	0.730231	0.626776	0.416388	0.358554	0.467149
BRCC3	0.0114908	0.37576	2	0	-0.354453	-0.369769	-0.440904	-2.98877	0.0484354	-0.317413	NA	-2.22026	0.0352204	0.0873515	0.952804	-0.560195	-0.67823	-0.331781	-0.407866	0.169081	0.142059	0.0644022	0.00762874	0.730418	0.017988	NA	0.0554691	0.703151	0.593358	0.272376	0.190814	0.235417	0.175785	0.386774
CBX7	0.000276884	1	4	0	0.168508	-0.594731	-0.127943	-3.38289	-0.523427	-0.922178	-0.0179917	2.57628	-0.0987879	0.314386	0.378967	0.0356754	0.14681	0.313505	0.23779	0.303782	0.0118826	0.556113	0.000142197	0.0272856	1.52841e-05	0.939366	0.0012227	0.288399	0.520734	0.365012	0.947355	0.687034	0.267243	0.687377
CCDC113	0.015834	1	2	0	NA	NA	NA	NA	-1.95072	-0.57666	NA	NA	-0.00736125	1.2474	1.65429	-0.00174298	NA	NA	NA	NA	NA	NA	NA	0.0266218	0.00520832	NA	NA	0.979122	0.0451595	0.0948052	0.998182	NA	NA	NA
CDK5	0.0218413	0.651964	2	0	0.122149	-0.593611	0.199644	-0.834174	-0.303153	-0.449201	0.00924583	-0.642776	0.13387	-0.297867	-1.56648	0.0350117	-0.174237	NA	-0.0428367	0.708004	0.00252093	0.259737	0.243285	0.0512419	0.000285187	0.951424	0.146204	0.15208	0.104852	0.288699	0.908289	0.533222	NA	0.967008
CLASP2	0.015834	0.370337	3	0	-1.13853	-0.775012	-0.24274	-1.05891	0.352663	NA	NA	0.821311	-0.177267	-0.620783	-0.680574	-0.0388858	-0.0109735	NA	-0.620571	0.00140652	0.00473846	0.0970894	0.0186968	0.124361	NA	NA	0.0730154	0.19473	0.0785976	0.461363	0.937482	0.979508	NA	0.0725535
CNBP	0.0493912	1	2	0	-1.01285	-0.610606	0.138507	-5.30116	0.0833105	NA	0.36888	0.611023	-0.10838	0.388021	-0.372143	0.0251532	-2.47205	NA	NA	0.247245	0.0128375	0.407557	5.23494e-06	0.577473	NA	0.0924711	0.127184	0.365072	0.243675	0.27751	0.90241	0.124176	NA	NA
CPSF6	0.00623197	0.97658	2	0	-1.03063	-2.08014	-0.441382	-0.145355	0.185784	-1.06475	0.440444	0.897497	-0.181181	-0.139191	-1.47608	0.625171	0.16348	NA	-0.73807	0.000596162	5.28e-05	0.0636598	0.772271	0.322836	0.0961638	0.14035	0.0264384	0.199329	0.403664	0.260632	0.199739	0.63547	NA	0.0592108
CRIM1	0.00042304	0.690464	4	0	-1.03903	-1	-0.472242	-0.41884	-0.581594	-0.999796	0.103082	-0.46113	-0.0264608	1.35815	0.0291123	-0.108842	-0.622574	-0.578677	-0.519071	0.0369523	0.00377985	0.0176509	0.308167	0.0285006	0.208801	0.494063	0.378422	0.882934	0.0120018	0.965279	0.824832	0.083129	0.0979659	0.355658
CYR61	0.0323744	1	2	0	-0.92846	-1.18563	-0.72756	NA	-1.03495	1.01137	-0.221393	2.51651	1.18175	0.428898	-1.76743	0.597599	0.730417	NA	1.35556	0.00931936	0.0138968	0.12112	NA	0.165379	0.202364	0.642867	0.000914088	0.000558633	0.22032	0.31812	0.118947	0.0268325	NA	0.0546146
DMD	0.0049265	0.374102	2	0	-0.905254	-1.07103	-0.723853	-0.858106	-0.453008	NA	NA	-0.55596	-0.184738	1.03785	-1.83525	-0.00965339	-0.364898	-0.209388	-0.280625	0.00902955	0.0864197	0.0141179	0.168691	0.357628	NA	NA	0.164136	0.0549845	0.00110103	0.214727	0.966302	0.233468	0.374592	0.266239
EP300	0.0116011	1	2	0	-0.458162	-0.153433	-0.63119	-1.2457	-0.566912	-0.0588021	0.0325667	-0.292749	-0.0920471	0.164887	0.343763	0.494801	0.0339321	NA	0.194832	0.299784	0.522483	0.00517282	0.0207691	0.118523	0.718915	0.759429	0.353378	0.457987	0.471588	0.467078	0.607427	0.891493	NA	0.468672
FUT8	0.00605442	0.770223	2	0	-0.60361	-0.517514	-0.189288	-1.93805	-0.119481	-0.481454	-0.130205	2.44384	-0.133136	-0.109896	-0.73414	0.523933	-0.206439	-0.25423	NA	0.150139	0.167445	0.403111	0.0126568	0.493493	0.00366558	0.290528	0.0334716	0.408201	0.655004	0.146759	0.240701	0.398965	0.630817	NA
GNAL	0.015668	1	3	0	0.209932	-0.317262	-0.410448	-2.0116	-0.516604	NA	0.0446233	2.23704	0.0126415	0.294159	0.140777	-1.29481	0.159724	-0.0938168	0.147242	0.416896	0.253587	0.0248793	0.00132709	0.0427029	NA	0.736196	0.164057	0.857022	0.126394	0.627665	0.0941498	0.630968	0.823646	0.790548
GPRASP1	0.0329253	0.867078	3	0	-0.246068	0.138918	-0.413121	-1.4452	-0.132983	-0.354505	NA	-1.01949	0.0793291	0.0997334	-0.0371792	NA	0.0339364	-0.0893639	-0.0755916	0.458786	0.40777	0.0350054	0.00264112	0.507025	0.0440443	NA	0.05919	0.598651	0.578042	0.912113	NA	0.900573	0.66357	0.813196
HIVEP1	0.00092697	1	4	0	-0.871501	-0.477143	-0.580582	-1.20228	-0.721811	0.370666	0.217641	-0.634053	-0.22943	0.0515702	-0.327437	0.377297	0.451499	0.451936	0.655291	0.170173	0.0414335	0.00510652	0.0105191	0.00957643	0.625862	0.235193	0.153158	0.108844	0.762361	0.517789	0.416911	0.0680761	0.0729937	0.121295
IGSF1	0.0017626	1	3	0	-1.40516	-0.379416	-0.948314	NA	-0.707206	-0.514696	NA	1.10015	-0.0684368	-0.915625	0.290712	0.337976	0.189824	-0.280673	-0.682159	0.028129	0.334176	0.000815493	NA	0.514683	0.00231938	NA	0.0345111	0.815877	0.0630148	0.357203	0.734404	0.729638	0.665901	0.619474
IRF2	0.0415378	1	2	0	-0.208207	-0.402932	-0.156058	-3.92989	0.185615	-0.145848	NA	0.203995	-0.10704	0.108259	0.205891	0.230312	0.263781	NA	NA	0.540984	0.042196	0.692683	2.7085e-05	0.438457	0.167766	NA	0.587744	0.579245	0.503051	0.525408	0.581661	0.882019	NA	NA
KALRN	0.0325445	1	2	0	-1.21059	-0.748907	-0.205038	0.346735	-0.347437	-0.128716	0.843718	1.87274	-0.200111	0.330624	-0.745955	-2.25649	0.654783	NA	-0.194937	0.00213437	0.0101971	0.258775	0.630704	0.541786	0.382855	0.135162	0.0264227	0.100987	0.110457	0.0990592	0.136167	0.0919642	NA	0.598426
KLHL3	0.0218096	1	2	0	NA	NA	-1.20844	NA	-0.964166	NA	0	NA	-0.571744	0.585794	0.598245	NA	0.961633	NA	0.149497	NA	NA	0.033694	NA	0.0119032	NA	1	NA	0.10953	0.186401	0.0647382	NA	0.080194	NA	0.745952
LRP1B	0.0313126	0.786973	2	0	-0.195519	-0.742969	-0.756258	-0.886073	0.119851	-0.543417	-0.10392	3.32773	-0.0928102	-0.262366	0.716262	-0.494145	-0.382854	-0.194049	-0.0419927	0.336833	0.0120055	0.00452191	0.0904205	0.62579	0.366024	0.541218	0.0060558	0.537635	0.513938	0.469815	0.436053	0.230818	0.422428	0.891786
LRRK2	0.000102674	0.744806	3	0	-0.142442	-0.423741	-0.316099	-1.31592	-1.94032	-0.905809	-0.0750333	1.32014	-0.284709	-0.303132	-1.23369	1.76699	-0.0190086	NA	0.0260918	0.601132	0.0129237	0.156015	0.183932	0.00146086	6.97474e-05	0.58451	0.233668	0.112666	0.131776	0.17978	0.113725	0.950876	NA	0.942049
MAPK9	0.00134478	0.174768	2	0	-0.433565	-0.120608	-0.243826	-1.40916	-0.0933448	-0.560453	0.115984	-1.04988	-0.0831124	-0.0993969	-0.151402	-0.574379	-0.0257977	0.0563745	-0.484677	0.0569635	0.338689	0.102102	0.00506252	0.522165	0.00121289	0.654281	0.05033	0.384675	0.570979	0.620952	0.0535833	0.914198	0.84109	0.131581
MECP2	0.0165636	0.763299	3	0	-0.854174	-0.446274	-0.710637	0.241527	-0.0798417	-0.350737	NA	-0.205043	-0.234117	0.142453	-0.798299	-0.928568	0.193533	NA	0.899377	0.273795	0.0176984	0.00063804	0.612718	0.616403	0.0238237	NA	0.576192	0.0934445	0.43831	0.265047	0.0944848	0.627456	NA	0.0656741
MSRB2	0.0195455	0.877634	2	0	0.126565	-0.266186	0.255217	-1.06018	-0.573617	-0.613374	-0.0271042	-1.29863	0.0404776	-0.222282	-0.0870174	-0.0538783	-0.0735968	0.81633	-0.324087	0.65042	0.355038	0.454669	0.152074	0.00660045	2.73735e-05	0.825792	0.30587	0.681021	0.159351	0.792331	0.848955	0.84893	0.0929411	0.696397
MYCBP2	0.010847	1	3	0	NA	NA	-0.502004	-1.24039	-0.0561536	-0.795448	0.336871	NA	-0.0342621	0.122515	-1.02881	0.210153	0.380424	NA	0.268332	NA	NA	0.0163804	0.0142354	0.758252	0.00879874	0.291418	NA	0.832281	0.382746	0.202605	0.509472	0.111146	NA	0.33351
NCDN	0.0359677	1	2	0	-0.419749	-0.249048	0.0822338	-1.65399	0.0392863	-0.498483	-0.116909	-0.737486	0.278255	-0.303916	-1.48558	0.544561	0.563131	NA	0.757518	0.19855	0.177071	0.629867	0.000743637	0.860724	0.016	0.541315	0.135185	0.121217	0.0902411	0.242833	0.201062	0.0828852	NA	0.121949
NCOR1	0.00289346	1	3	0	-1.01907	-1.38526	-0.41937	-0.19753	-0.0441757	-0.287826	2.14027	0.753472	-0.199273	0.205121	-0.27882	0.0750777	0.183167	NA	-0.118047	0.00572267	0.00210022	0.0181754	0.597828	0.789222	0.0775908	0.0189488	0.0615379	0.0560682	0.224237	0.387694	0.784287	0.431021	NA	0.63803
NIPBL	0.0239101	1	2	0	-0.520378	-0.686272	-0.356522	0.200678	-0.112059	-0.892893	0.415388	0.924641	-0.276855	0.102392	-0.868183	0.279231	0.0887245	-0.160064	-0.0376438	0.0852823	0.00159357	0.179162	0.575673	0.537332	0.0278292	0.187865	0.0546006	0.0922988	0.550824	0.371102	0.42896	0.736527	0.443791	0.89801
NIT1	0.0323411	1	3	0	-0.843462	0.103891	0.0353278	-1.36102	-0.00599551	-0.48975	-0.0436075	0.481107	0.0745692	-0.190164	0.116099	0.171551	-0.0217833	NA	0.432856	0.0155561	0.545263	0.875374	0.0430107	0.969397	4.83773e-05	0.807407	0.316188	0.492806	0.225473	0.658084	0.527004	0.963999	NA	0.343989
NR2C2	0.00552042	0.720787	3	0	-1.1219	-0.69041	-1.05764	-1.30577	0.120366	NA	-0.227758	0.933124	-0.637971	0.190733	-0.770462	-1.59339	0.0123944	NA	0.224388	0.0662011	0.0329752	0.000681213	0.00683857	0.582559	NA	0.125136	0.0910905	0.050927	0.223215	0.392519	0.278438	0.959426	NA	0.597092
NR2F2	0.0152432	1	2	0	-0.53753	-0.695176	-0.5073	-1.98167	0.0891438	-0.549361	0.193018	2.0197	-0.045375	1.64208	-1.52542	-0.246768	0.901688	-0.156911	-0.25023	0.261215	0.0370914	0.0540425	0.0114682	0.909147	0.138108	0.641662	0.0533352	0.725756	0.0186146	0.360978	0.483561	0.0555045	0.775551	0.669967
NRSN2	0.00112041	1	2	0	NA	NA	-0.184975	-3.27698	-1.21495	-0.639318	-0.187826	NA	0.357222	-0.0721851	1.35149	1.56404	-0.790219	NA	NA	NA	NA	0.40344	6.40036e-06	0.152721	0.0254835	0.378516	NA	0.00684127	0.776598	0.310072	0.583421	0.36856	NA	NA
NTRK3	0.000411519	1	3	0	-0.511957	-1.10815	-0.300371	-2.49799	-0.465944	-0.570125	-0.963425	2.75438	-0.107552	0.899153	0.695418	NA	0.284807	NA	0.179842	0.050927	0.00479045	0.0810407	0.0125203	0.53777	0.00734397	0.332485	0.0187921	0.427779	0.0214428	0.101409	NA	0.458417	NA	0.593332
NUMB	0.0388754	1	2	0	0.204125	-0.497374	-0.38276	-1.0585	-0.773314	-1.8536	-0.0578933	0.727007	-0.0964279	0.0426733	0.672277	0.0374338	0.920862	0.314506	0.778843	0.252745	0.0336452	0.192077	0.117566	0.100796	0.0259019	0.645353	0.111584	0.211106	0.809387	0.251193	0.96585	0.0141629	0.183692	0.114922
OTUD5	0.0168947	1	2	0	-0.745186	-0.32648	-0.181842	0.017725	-0.365642	-0.124846	NA	1.60334	0.0695406	-0.305248	-1.81984	0.129881	-0.216759	0.354701	0.573489	0.036696	0.0517465	0.317029	0.981601	0.0394997	0.272459	NA	0.0184616	0.378144	0.0772348	0.296368	0.794603	0.312935	0.172054	0.21845
PCM1	0.0109135	1	2	0	-0.731772	-0.147547	-0.27995	-4.15445	-0.180844	NA	NA	1.94808	-0.152569	0.284522	-1.21726	0.0142983	0.00584874	NA	-2.16221	0.0437709	0.300927	0.138791	0.0117263	0.295959	NA	NA	0.0133711	0.385286	0.198638	0.379416	0.969504	0.984897	NA	0.177826
PDGFRB	0.015834	1	3	0	-0.467401	-1.05847	-0.588559	NA	0.485443	-0.99647	-0.0033275	0.143589	-0.512772	0.841716	0.0146035	0.159215	0.169294	0.143904	-0.695429	0.071408	0.0127109	0.0222088	NA	0.507455	0.00753783	0.989255	0.708228	0.0769666	0.040255	0.965404	0.78133	0.538149	0.526962	0.108706
PIP5K1B	0.0139446	1	2	0	-0.0421838	0.141561	-0.160522	-2.69632	-1.90072	-0.245474	-0.253421	1.07996	0.193985	-0.305413	0.941601	-0.684053	0.083531	0.352084	NA	0.874938	0.526332	0.560189	0.00123059	0.000341331	0.426293	0.218573	0.162093	0.167368	0.508969	0.301088	0.613749	0.844024	0.321497	NA
PNPLA8	0.0221605	0.452601	2	0	NA	NA	-0.0902044	-2.50978	-0.216681	-0.289379	0.172433	NA	-0.0951072	-0.0720233	-0.33555	NA	-0.91243	NA	-0.0357695	NA	NA	0.553894	0.0144636	0.192792	0.0223041	0.285798	NA	0.259792	0.665622	0.341735	NA	0.0664095	NA	0.926115
PPM1B	0.0287563	1	2	0	0.479249	-0.790807	-0.222591	-0.441817	-0.19319	-0.512201	0.628128	0.70683	-0.152305	0.102626	0.524755	0.342341	-0.151524	NA	-0.249801	0.043649	0.00216164	0.14432	0.263335	0.327106	4.53871e-05	0.0795171	0.0855069	0.106738	0.575735	0.23351	0.535702	0.549575	NA	0.541346
PRDM2	0.0297716	1	3	0	-0.771012	-0.778027	-0.537473	-1.22739	0.145296	NA	0.02721	0.528057	-0.140871	0.204366	-0.943919	NA	0.221554	NA	0.880853	0.161739	0.0135497	0.0187701	0.0103399	0.354345	NA	0.798512	0.168327	0.329877	0.371999	0.332147	NA	0.298402	NA	0.0380656
PRELP	0.0420659	1	2	0	-0.540406	-0.942836	-0.994124	0.893955	0.329944	-0.992485	-0.108608	2.19173	0.176336	-0.376873	-0.662076	-0.0775921	0.482708	0.398339	0.296007	0.160286	0.0794022	0.00179292	0.185427	0.626369	9.22414e-05	0.770666	0.0171452	0.286162	0.0799803	0.128957	0.761386	0.243793	0.247692	0.358106
PSD2	0.0315778	1	2	0	-0.740642	-0.994773	-0.269025	0.352841	0.391526	-0.930539	-0.0694325	-0.104707	-0.113855	0.47693	0.971318	0.095281	0.409382	0.146644	0.281225	0.0783201	0.033503	0.194087	0.435834	0.599287	2.05085e-06	0.592218	0.819181	0.248028	0.333684	0.257796	0.854769	0.12408	0.484844	0.360415
PSPC1	0.00302948	1	3	0	-0.45406	-0.457589	-0.216266	-0.415367	-0.781779	-0.405509	-0.215239	3.82111	-0.0470604	0.0012131	0.579333	-0.296712	0.632554	0.440042	-0.908778	0.517933	0.0196648	0.363571	0.406759	0.00119876	0.0498897	0.259281	0.000374573	0.736384	0.995134	0.417816	0.516413	0.0678072	0.0719777	0.109359
PTPRG	0.00335109	1	2	0	-0.607331	-0.400745	-0.641087	-1.52376	-0.944562	-1.06506	1.63886	-1.01295	-0.101417	0.68562	1.00787	-0.0700877	-0.10675	0.432344	-1.01018	0.463881	0.0503428	0.0141738	0.0477771	0.0921086	0.152689	0.153027	0.0808041	0.643132	0.0116756	0.0431154	0.90176	0.763528	0.150129	0.101375
PTPRN2	0.00800919	0.999678	3	0	-0.434915	-0.20716	-0.660282	-2.46469	-0.073951	-0.211788	-0.0328792	2.07844	-0.0589825	-0.596051	-0.676888	-1.75026	0.848413	NA	0.00772206	0.0239282	0.396925	0.00289949	0.00242897	0.947169	0.783961	0.764685	0.0261623	0.802097	0.317602	0.156058	0.355022	0.0503831	NA	0.992962
PYGO1	0.00754693	0.753555	3	0	-0.28174	-0.0281535	-0.516212	-1.22992	-0.490891	-0.389519	NA	0.478513	-0.143431	-0.307518	-0.150157	1.41374	-0.118442	NA	0.0910822	0.446229	0.896994	0.00543386	0.0151037	0.206156	0.0370058	NA	0.142116	0.0699971	0.0885889	0.595526	0.364625	0.651611	NA	0.768309
RBM26	0.0121727	0.647655	2	0	NA	NA	-0.809276	-0.48714	-0.292829	-0.331057	0.942429	NA	-0.143835	-0.335531	-1.47011	NA	0.217178	-0.0994242	0.0606658	NA	NA	0.0216192	0.173307	0.10824	0.0431807	0.348681	NA	0.184688	0.0691312	0.314104	NA	0.357032	0.612351	0.81554
RCAN2	0.0329253	1	2	0	NA	NA	-0.221424	-1.57641	0.270387	-0.480194	0.211614	NA	0.137089	1.29566	-0.363482	0.118214	0.338984	0.400125	-0.177657	NA	NA	0.151607	0.00112607	0.238981	0.000349455	0.227475	NA	0.149835	0.0300099	0.493541	0.777542	0.164568	0.238286	0.723515
RNF44	0.0149915	1	2	0	-0.0875239	-0.190177	-0.455591	-1.97903	-0.183173	-0.133811	0.099785	-0.108449	-0.153426	0.135273	-1.83992	-0.0756285	0.390773	NA	0.525069	0.79427	0.471933	0.0163926	0.00380536	0.307128	0.15291	0.407014	0.737133	0.0792423	0.439606	0.204734	0.850266	0.388936	NA	0.195195
RORA	0.00157696	0.627485	4	0	-0.754909	-0.652159	-0.565225	-0.044507	-0.161088	-0.268402	NA	3.50184	-0.230091	-0.501561	-1.56449	0.0940744	0.0897679	NA	-0.360562	0.0174495	0.00389515	0.00220449	0.953347	0.647395	0.010208	NA	0.000435072	0.0524201	0.0675461	0.279197	0.776217	0.770623	NA	0.205612
RPA3	0.0273771	0.32285	2	0	-0.597835	0.257973	NA	-2.04487	-0.358691	-0.272254	-0.301131	0.131264	0.0109403	-0.146941	-1.03965	-0.0821319	-0.892109	NA	NA	0.191163	0.164794	NA	0.000873676	0.171505	0.0218612	0.15723	0.767994	0.930635	0.348154	0.278354	0.777921	0.152194	NA	NA
SAP30L	0.0326076	1	2	0	-0.434638	-0.480814	0.0653337	0.0878349	-0.622479	-0.219274	0.124099	1.01035	0.154187	-0.327333	-2.39591	0.0559043	-1.21167	0.76909	NA	0.0696244	0.0456616	0.772246	0.847548	0.0341042	0.0541701	0.306563	0.0390095	0.356292	0.0510652	0.261481	0.848694	0.0684352	0.14071	NA
SLC25A23	0.0169551	1	2	0	-0.702965	-0.365497	-0.341101	-1.25621	0.134733	-0.316254	-0.0558817	0.703598	-0.1237	-0.262234	-0.929979	0.489753	0.349895	0.221918	0.765622	0.0522287	0.434457	0.0377156	0.00533268	0.583148	0.0715635	0.831698	0.0686832	0.235331	0.120596	0.273474	0.11827	0.221439	0.312511	0.0309924
SLC40A1	0.0305169	1	2	0	-0.628522	-0.191907	-0.17914	NA	0.225661	-2.65756	0.00433417	0.403551	-0.15953	0.969356	0.669206	-0.164169	0.406357	0.0539553	-0.77562	0.0291231	0.285401	0.661931	NA	0.84146	4.92882e-05	0.975625	0.545916	0.323294	0.0112999	0.404597	0.757711	0.475385	0.918038	0.293976
SMARCA2	0.00254165	1	2	0	-0.446788	-0.476351	-0.411695	-0.665169	-0.116306	-0.570023	0.247471	-0.773588	-0.0480414	0.196656	0.87961	-0.0444807	0.368678	0.371884	0.499662	0.284011	0.0700078	0.0209751	0.178797	0.630364	5.30944e-05	0.103764	0.0516172	0.771725	0.271473	0.27462	0.892172	0.158727	0.167871	0.0628493
SRPK2	0.00800919	0.118758	3	0	-0.792859	-0.452398	-0.0935191	-0.197224	-0.130049	-0.485194	-0.0313858	-0.696983	0.0820113	-0.213187	-1.41127	-0.33531	-0.762269	NA	-1.7744	0.00403564	0.0452829	0.520439	0.749572	0.464624	0.00388562	0.866868	0.0636303	0.488325	0.383788	0.366272	0.284873	0.150277	NA	0.0810842
SSBP3	0.00197087	1	2	0	-0.589358	-0.376099	-0.118823	-1.42977	-0.0480232	-0.710164	-0.00279	1.75655	0.095969	0.077868	-0.0293901	-0.0399684	0.256758	NA	-0.810938	0.149568	0.149617	0.425237	0.00323526	0.796089	2.85022e-05	0.978323	0.0823864	0.232734	0.614843	0.927047	0.903354	0.506628	NA	0.280803
STAG2	0.0169845	0.515875	3	0	-0.487201	-0.30313	-0.459895	1.40142	-0.521875	-0.478006	NA	-1.89685	-0.198435	0.362292	-0.272067	0.788437	-0.0823022	-0.353097	-0.401142	0.405345	0.0660018	0.013641	0.0141519	0.00939096	0.000932779	NA	0.0994259	0.107625	0.0337941	0.640472	0.32141	0.762713	0.113129	0.238581
SYNE1	0.0256358	1	2	0	0.744349	-1.27288	-0.243738	-2.30292	-0.936531	-0.200576	0.408056	-0.285539	-0.092491	0.186799	-0.315044	0.837394	0.156823	0.402697	-1.24543	0.0315169	0.00258787	0.17512	0.000799461	0.0920589	0.3396	0.205725	0.322387	0.494503	0.408294	0.365586	0.487736	0.564013	0.399049	0.13558
TBL1X	0.000852387	0.423991	2	0	-0.780101	-0.52268	-0.231852	NA	NA	-0.321281	NA	-0.664702	NA	-0.00814754	-1.20026	NA	NA	NA	NA	0.00538469	0.00366089	0.154728	NA	NA	0.0543705	NA	0.0841272	NA	0.961933	0.33523	NA	NA	NA	NA
THOC2	0.0211699	0.786973	3	0	-0.867411	-1.00067	-0.774373	0.983461	-0.400162	NA	NA	-0.0950086	-0.20768	-0.172328	-1.54645	0.0686809	0.570197	-0.0309576	-0.106893	0.0467428	0.00307413	0.0229246	0.243431	0.107341	NA	NA	0.824079	0.252952	0.361733	0.313427	0.957296	0.0639915	0.907578	0.688318
THSD7A	0.0316907	1	2	0	NA	NA	-0.899203	-1.35348	-0.0686593	NA	1.16851	NA	-0.124328	0.973222	0.701158	1.70105	0.242924	NA	-0.220106	NA	NA	0.000810898	0.0163959	0.812754	NA	0.169801	NA	0.509415	0.00624264	0.101348	0.203997	0.540371	NA	0.530423
TMEM107	0.0228444	1	2	0	NA	NA	0.0781666	-0.617508	-1.19592	-0.254008	-0.0633367	NA	0.222743	0.161168	-0.0753165	-0.00553135	-0.144213	NA	NA	NA	NA	0.88531	0.158673	0.00500212	0.0393918	0.798668	NA	0.109837	0.365491	0.867796	0.99091	0.823771	NA	NA
TSC22D1	0.0329253	1	2	0	0.684959	-0.693759	-0.135314	-1.14166	-0.708209	-0.29606	-0.0248625	1.63152	0.440117	1.27867	1.08182	0.287049	0.312528	0.560988	0.623185	0.109759	0.00692792	0.370294	0.0103897	0.105926	0.0842312	0.810872	0.00908477	0.0099501	0.0132327	0.183589	0.306126	0.301308	0.0374477	0.0744358
TTC39B	0.0228317	1	2	0	NA	NA	-0.466493	-1.5374	-0.81115	NA	0.82921	NA	-0.0939611	-0.197518	1.10027	-2.54922	0.301698	NA	0.501146	NA	NA	0.0331989	0.0137827	0.202748	NA	0.236708	NA	0.576623	0.530015	0.450779	0.0733448	0.227044	NA	0.0655614
UBR1	0.0494644	1	2	0	-0.589778	-0.48312	-0.156974	-0.760215	0.071398	-0.766004	1.06674	1.66033	-0.234302	0.263259	-0.67489	0.326317	-0.0344806	NA	-0.594629	0.196448	0.0117451	0.424037	0.350321	0.70731	0.008699	0.0330729	0.00361189	0.130778	0.293545	0.162853	0.842889	0.925857	NA	0.19862
VCL	0.043241	1	3	0	-0.470576	-1.19545	-1.23805	0.503332	0.103737	-0.456558	-0.03439	-0.397115	-0.144915	0.342793	0.449568	0.472333	0.0229606	0.0569311	0.207079	0.289021	0.0161161	0.00204194	0.320639	0.799172	0.0030315	0.819924	0.75094	0.542191	0.150046	0.210785	0.540847	0.929568	0.814019	0.514984
VEGFB	0.0186137	0.812851	3	0	-0.808717	-0.418805	0.0267793	-1.45911	0.10907	-0.297228	0.09327	-0.121169	0.0549695	-0.416702	-0.324113	0.0709848	-0.446166	0.177226	0.557576	0.0221057	0.270543	0.871446	0.00304036	0.66033	0.00473777	0.614577	0.671049	0.756068	0.083706	0.403401	0.798723	0.101932	0.4689	0.449946
WASF3	0.0324379	1	2	0	0.360373	-0.176324	-0.448527	-1.84503	-0.399669	-0.970499	0.724202	2.57399	-0.085358	-0.586205	1.04689	-1.54405	0.380907	NA	0.394534	0.275294	0.27942	0.00582892	0.00301203	0.418687	0.114687	0.185333	0.0265695	0.38978	0.0658159	0.216845	0.168212	0.204488	NA	0.236726
XPA	0.00363188	1	3	0	-0.789141	-0.387342	0.816103	-0.66803	-0.394499	-0.477047	0.136408	0.927947	-0.00568425	-0.191026	-0.263678	0.326509	-0.840184	NA	0.344385	0.014804	0.0998427	0.0488113	0.209288	0.0207744	9.10757e-05	0.286821	0.419331	0.970759	0.197231	0.536685	0.291036	0.0864761	NA	0.430004
YIPF4	0.0228444	0.425646	2	0	-0.607083	-0.694643	-0.333416	-0.532319	-0.07409	-0.390214	0.06784	-1.0843	0.0146519	-0.0211089	-0.469876	0.0099909	-1.40125	NA	NA	0.0995611	0.0464234	0.2042	0.420122	0.702961	0.0185075	0.608332	0.0542826	0.900525	0.912165	0.291819	0.970576	0.0698282	NA	NA
ZBTB24	0.042186	0.928464	2	0	-0.331271	-0.302064	-0.58599	-2.74663	0.433705	-0.35321	0.0053775	0.715708	-0.0604579	0.030212	-0.980623	-0.117375	NA	NA	NA	0.353403	0.195328	0.097214	0.000724611	0.142675	0.0180041	0.958179	0.106039	0.529771	0.816375	0.160829	0.836022	NA	NA	NA

## Sheet: Chronic neurodegeneration UP
Genes	Adj. meta-p Acute Injuries	Adj. meta-p Chronic neurodegenerative diseases	num_of_sig_0.05_AI	num_of_sig_0.05_ND	GSE35338_LPS_logFC	GSE35338_MCAO-1_logFC	GSE103783_MCAO-2_logFC	GSE76097_SCI-1_logFC	GSE96054_SCI-2_logFC	MPTP24h_logFC	GSE111031_SOD1G93A-1_logFC	GSE69166_SOD1G93A-2_logFC	GSE74724_SOD1G37R_logFC	GSE74615_APPPS1-1_logFC	GSE74614_APPPS1-2_logFC	GSE108520_APPPS1-3_logFC	GSE75431_PS2APP-1_logFC	GSE129770_PS2APP-2_logFC	GSE129797_hMAPTP301S_logFC	GSE35338_LPS_NomP	GSE35338_MCAO-1_NomP	GSE103783_MCAO-2_NomP	GSE76097_SCI-1_NomP	GSE96054_SCI-2_NomP	MPTP24h_NomP	GSE111031_SOD1G93A-1_NomP	GSE69166_SOD1G93A-2_NomP	GSE74724_SOD1G37R_NomP	GSE74615_APPPS1-1_NomP	GSE74614_APPPS1-2_NomP	GSE108520_APPPS1-3_NomP	GSE75431_PS2APP-1_NomP	GSE129770_PS2APP-2_NomP	GSE129797_hMAPTP301S_NomP
APP	1	0.00274395	0	3	0.280831	-0.520572	0.0406391	-1.45311	0.209609	-0.0837827	0.00914417	1.63792	0.273222	1.22127	0.191052	0.863507	0.927988	0.873959	-0.845576	0.247301	0.0949744	0.850223	0.00208105	0.316948	0.78021	0.931486	0.0335659	0.0721446	0.00383008	0.815144	0.0543026	0.0163118	0.0535338	0.492298
CAPN3	0.722311	7.02166e-06	0	5	0.495387	-0.462874	0.714177	1.60432	-0.157371	-0.570575	-0.230195	1.40747	0.691598	1.67079	1.9132	NA	1.74371	1.44007	NA	0.242709	0.115308	0.181661	0.106045	0.888108	0.317496	0.670524	0.00484489	0.000931707	0.0157378	0.273562	NA	0.00157907	0.015496	NA
COBL	1	0.0289368	0	3	0.158507	0.301211	0.0656348	-2.31424	-0.776388	-0.774695	-0.043875	0.350847	0.154052	0.77711	0.621622	0.0777047	1.31527	0.85285	-0.396499	0.578342	0.0889169	0.766179	0.0179548	0.0745805	0.0162133	0.682786	0.354055	0.192576	0.0012166	0.2473	0.967945	0.0272664	0.0374384	0.679733
CYR61	1	0.00142786	0	3	-0.92846	-1.18563	-0.72756	NA	-1.03495	1.01137	-0.221393	2.51651	1.18175	0.428898	-1.76743	0.597599	0.730417	NA	1.35556	0.00931936	0.0138968	0.12112	NA	0.165379	0.202364	0.642867	0.000914088	0.000558633	0.22032	0.31812	0.118947	0.0268325	NA	0.0546146
ESYT1	0.84111	0.028618	0	3	NA	NA	0.268572	0.0201834	-0.118033	NA	0.06832	NA	0.27389	1.71425	-1.23236	NA	1.02897	NA	NA	NA	NA	0.34016	0.962855	0.738227	NA	0.601162	NA	0.0439928	0.00890506	0.434137	NA	0.00405337	NA	NA
GATAD2B	1	0.0422693	0	3	0.438317	-0.46339	-0.307708	NA	-2.26804	-0.0556111	0.000361667	1.27594	NA	0.224791	-0.203856	0.739777	4.73928	0.856199	NA	0.162313	0.0756229	0.101086	NA	0.268685	0.819099	0.997692	0.0108091	NA	0.318915	0.580404	0.525562	0.0115969	0.0269062	NA
KLC1	0.983406	0.0232634	0	3	NA	NA	0.122723	-0.00474709	-0.00754209	-0.280488	0.158989	NA	0.0569857	0.82828	-0.653709	0.00781788	0.859766	0.980931	0.486107	NA	NA	0.448687	0.990494	0.962464	0.182341	0.291665	NA	0.435086	0.0028312	0.226455	0.976066	0.0175329	0.01169	0.244866
LAMA4	0.688879	0.0249753	0	4	0.357634	0.0876781	-0.0280666	NA	-0.327372	0.666293	-0.251147	-0.315762	0.348979	1.66279	0.23906	0.610012	1.24833	0.937433	NA	0.334634	0.563158	0.95573	NA	0.650926	0.372448	0.179094	0.679449	0.0228115	0.00350253	0.845795	0.255966	0.0311419	0.042045	NA
NR4A3	1	0.00116422	0	3	-0.0513691	0.156705	-1.07554	-0.464997	-0.500396	-0.305044	0.107494	3.43196	0.763477	1.71398	1.08177	NA	0.980584	NA	0.263248	0.886853	0.457885	0.00558933	0.450536	0.47522	0.521171	0.504822	0.00144368	0.0291939	0.03018	0.0784497	NA	0.0876308	NA	0.680855
PEX5L	1	0.00527949	0	3	NA	NA	-0.291251	-0.501438	-0.479384	-0.23505	0.0026175	NA	-0.13516	1.57338	1.44714	NA	1.38946	NA	1.99336	NA	NA	0.168247	0.197425	0.0101359	0.535123	0.979628	NA	0.289549	0.0404294	0.17965	NA	0.000293953	NA	0.000432533
RUSC1	0.883128	0.0323339	0	3	0.245797	0.249929	0.0172996	-1.06686	0.194638	-0.19613	-0.135854	1.34116	0.427933	0.696521	0.611856	0.167145	0.310546	0.0274524	NA	0.319814	0.174222	0.910439	0.0399276	0.38109	0.198382	0.387472	0.0209837	0.00621393	0.00293405	0.253017	0.680846	0.511818	0.953661	NA
THBS4	0.550372	0.0206882	0	3	-0.185202	0.894483	-0.745905	NA	0.856171	NA	0.139951	2.74163	0.241006	0.0400086	0.843645	0.581811	-0.187841	0.681849	1.05021	0.787056	0.162168	0.278561	NA	0.0574533	NA	0.727551	0.0445395	0.434169	0.907798	0.113838	0.142488	0.644252	0.0130183	0.0499269
TSC22D1	1	0.000240406	0	4	0.684959	-0.693759	-0.135314	-1.14166	-0.708209	-0.29606	-0.0248625	1.63152	0.440117	1.27867	1.08182	0.287049	0.312528	0.560988	0.623185	0.109759	0.00692792	0.370294	0.0103897	0.105926	0.0842312	0.810872	0.00908477	0.0099501	0.0132327	0.183589	0.306126	0.301308	0.0374477	0.0744358

## Sheet: Chronic neurodegeneration DOWN
Genes	Adj. meta-p Acute Injuries	Adj. meta-p Chronic neurodegenerative diseases	num_of_sig_0.05_AI	num_of_sig_0.05_ND	GSE35338_LPS_logFC	GSE35338_MCAO-1_logFC	GSE103783_MCAO-2_logFC	GSE76097_SCI-1_logFC	GSE96054_SCI-2_logFC	MPTP24h_logFC	GSE111031_SOD1G93A-1_logFC	GSE69166_SOD1G93A-2_logFC	GSE74724_SOD1G37R_logFC	GSE74615_APPPS1-1_logFC	GSE74614_APPPS1-2_logFC	GSE108520_APPPS1-3_logFC	GSE75431_PS2APP-1_logFC	GSE129770_PS2APP-2_logFC	GSE129797_hMAPTP301S_logFC	GSE35338_LPS_NomP	GSE35338_MCAO-1_NomP	GSE103783_MCAO-2_NomP	GSE76097_SCI-1_NomP	GSE96054_SCI-2_NomP	MPTP24h_NomP	GSE111031_SOD1G93A-1_NomP	GSE69166_SOD1G93A-2_NomP	GSE74724_SOD1G37R_NomP	GSE74615_APPPS1-1_NomP	GSE74614_APPPS1-2_NomP	GSE108520_APPPS1-3_NomP	GSE75431_PS2APP-1_NomP	GSE129770_PS2APP-2_NomP	GSE129797_hMAPTP301S_NomP
ACOT6	0.395952	0.00701721	0	3	NA	NA	0.0172409	-0.671013	-0.225699	-1.26322	-0.346661	NA	-0.24685	-0.893983	-1.63803	-0.229961	-1.12729	-0.512522	-0.101403	NA	NA	0.96061	0.525398	0.28907	0.172972	0.0377472	NA	0.0202891	0.0037597	0.143349	0.873648	0.101966	0.175075	0.865318
AGL	0.215884	0.00750879	0	4	-0.689801	-0.52279	-0.336504	0.626429	-0.280177	NA	0.0723942	-1.1376	-0.107553	-0.931225	-1.52222	-0.0856636	-0.671239	NA	-0.811256	0.072359	0.209133	0.120518	0.477701	0.452932	NA	0.559042	0.0372247	0.21508	0.00236319	0.200883	0.859334	0.022787	NA	0.0327275
ARSK	0.825934	0.0201101	0	3	-0.432376	-0.325255	-0.367852	0.896574	0.0815442	NA	-0.177158	1.10734	-0.0308036	-0.427443	-1.70051	-0.476507	-1.03566	-1.05474	-1.20878	0.135779	0.293008	0.247942	0.216732	0.609433	NA	0.369972	0.0406948	0.869557	0.0271176	0.0931731	0.168015	0.0436343	0.0511047	0.0442755
CD164	1	0.026374	0	3	0.252337	-0.366522	-0.0849439	0.614488	0.235892	0.0862246	0.0422275	-1.85985	0.041958	-0.460351	-1.89394	-0.136188	-0.810924	-0.392836	-0.773529	0.160193	0.066189	0.641829	0.128163	0.238497	0.599295	0.80217	0.0942407	0.790589	0.0153015	0.195769	0.775766	0.0446113	0.238403	0.0327913
DCK	1	0.0122655	0	3	0.602172	0.311856	-0.0623386	1.32584	-0.310232	-0.121724	-0.0612725	-1.3617	-0.227135	0.0663732	-0.194246	-1.39488	-1.59584	NA	NA	0.0152847	0.0867387	0.778999	0.0135196	0.697058	0.863258	0.610145	0.0114273	0.0425351	0.846791	0.470281	0.00548274	0.0869133	NA	NA
DR1	1	0.0386701	0	3	0.577398	-0.186205	-0.247411	-0.207006	-0.178034	NA	-0.0992867	-1.08005	-0.184154	0.0766101	-0.784906	-0.240082	-0.903317	NA	-2.30895	0.0377702	0.286383	0.238225	0.806422	0.526018	NA	0.8892	0.0419337	0.0390468	0.58728	0.321137	0.682041	0.217985	NA	0.00583334
FAM69C	0.441043	0.0021717	0	4	NA	NA	-0.0184471	NA	-0.935625	NA	-0.155717	NA	-0.427352	-0.87396	-0.805976	0.178164	-0.857976	-0.554916	-2.20917	NA	NA	0.967519	NA	0.0821283	NA	0.59638	NA	0.0812404	0.00350377	0.0418555	0.550017	0.0236883	0.235996	0.00287716
GPR37L1	0.538836	0.0495696	0	3	-0.224924	-0.245891	-0.0671335	0.289106	-0.637352	-0.184414	-0.204333	-0.110183	0.0704705	-1.29905	-1.19931	0.135844	-0.885395	-0.426672	0.10406	0.574233	0.369926	0.786856	0.559639	0.423945	0.24528	0.259972	0.85402	0.778973	0.0170841	0.00490775	0.510667	0.00859677	0.0606646	0.787224
HEATR3	1	0.0201101	0	3	-0.144569	0.109098	0.373047	-0.123594	0.357437	-0.0467837	NA	0.223544	-0.260173	-0.653038	-1.08082	NA	-0.750495	NA	-1.03029	0.625691	0.594034	0.126299	0.756021	0.0668536	0.819601	NA	0.476265	0.0726491	0.046921	0.259699	NA	0.0436918	NA	0.0282205
IGDCC4	1	0.0102102	0	3	NA	NA	-0.21479	1.30364	-0.117367	NA	NA	NA	-0.429879	-1.28094	-2.69207	0.187576	-1.42578	NA	-5.0939	NA	NA	0.329344	0.387392	0.897143	NA	NA	NA	0.405653	0.00777477	0.159184	0.723253	0.00174339	NA	0.0218171
INHBB	0.618847	0.00833297	0	3	0.229546	-0.259925	-0.244966	NA	-0.472758	NA	-0.152684	-1.32734	-0.358473	-1.70201	-2.12193	-0.00928946	-0.327744	NA	NA	0.462891	0.0920361	0.39727	NA	0.510517	NA	0.317614	0.0316148	0.0327214	0.000842112	0.124772	0.988287	0.386315	NA	NA
KLHL32	0.535318	0.00833297	0	3	NA	NA	-0.29987	0.50695	-0.479076	-0.151807	-0.323053	NA	-0.127152	-1.053	-1.87363	0.208874	-0.915795	-0.67862	-0.332836	NA	NA	0.322024	0.371657	0.126088	0.447177	0.580003	NA	0.179363	0.000660261	0.246548	0.74887	0.0252979	0.0214732	0.323077
NAA30	1	0.00629521	0	3	NA	NA	-0.100187	-1.06683	0.228411	NA	-0.196338	NA	-0.17942	-0.0488853	-0.669752	-0.636946	-1.31676	NA	-1.16304	NA	NA	0.643971	0.129116	0.248303	NA	0.385526	NA	0.0460527	0.704838	0.12994	0.246937	0.00491182	NA	0.0276645
NFYC	0.845058	0.00381611	0	3	-0.675039	-0.270712	0.238655	-0.763814	0.254728	-0.0767256	-0.542679	-0.294837	-0.131961	-0.742324	-0.91227	-0.272347	0.0562503	NA	-0.855937	0.0934143	0.282121	0.189177	0.342864	0.165535	0.327278	0.0402454	0.326943	0.100034	0.00085041	0.0250758	0.352551	0.89485	NA	0.138475
PATZ1	0.112021	0.00364479	0	3	NA	NA	-0.266963	-0.551629	-0.304276	-0.26166	-1.78394	NA	-0.166452	-0.322228	-1.06688	0.0806792	-0.593658	-0.274067	-1.25684	NA	NA	0.227755	0.609557	0.12914	0.0941032	0.000876643	NA	0.045473	0.279219	0.0382053	0.872685	0.101621	0.398489	0.0501951
PRRX1	1	0.0221439	0	3	-0.588636	-0.461329	0.186577	NA	-0.405553	0.660901	0.148312	0.714193	-0.5508	-0.569139	-1.48352	0.28204	-0.674965	-0.323219	-0.889597	0.424898	0.178428	0.44585	NA	0.467261	0.0004202	0.504959	0.0513427	0.000303616	0.00331096	0.207714	0.356964	0.0706641	0.153993	0.0146611
S1PR1	0.524661	0.00331839	0	4	NA	NA	-0.226573	-0.600959	-0.47157	NA	-0.0756333	NA	-0.22402	-1.24785	-1.52507	-0.088668	-0.710045	-0.469717	-0.951504	NA	NA	0.344501	0.419107	0.590055	NA	0.524997	NA	0.266618	0.00962173	0.236283	0.777159	0.0205286	0.0368277	0.0187926
SENP8	1	0.026374	0	3	0.266932	-0.326318	-0.61888	-1.73534	0.196765	0.176912	NA	0.774778	-0.174084	-0.83585	-0.947781	-0.0749136	-0.00279719	-1.25354	-2.11965	0.215618	0.389399	0.273091	0.0631514	0.37002	0.42651	NA	0.0620091	0.110838	0.000155027	0.155851	0.884478	0.997386	0.0240282	0.0428391
SOD2	1	0.0207743	0	3	0.578434	0.221002	0.0698846	-0.158409	0.0660091	-0.0339875	0.239528	-1.1541	0.0426672	-0.77821	-1.47143	-0.199892	-0.437708	NA	-0.691612	0.0249703	0.326912	0.715709	0.806677	0.649564	0.644711	0.495601	0.00881681	0.608889	0.00152181	0.181296	0.487732	0.134248	NA	0.0249749
SOX2	0.276955	0.0447045	0	3	-0.570279	-0.365645	0.233172	NA	-0.640945	-0.199331	0.0418833	0.333366	-0.542651	-1.61704	-1.42684	0.0555175	-0.295265	0.0797062	-1.13125	0.409773	0.292942	0.370059	NA	0.118231	0.204179	0.791658	0.56625	0.00416139	0.00463751	0.0712505	0.808121	0.249168	0.740273	0.0381654
STT3B	1	0.01198	0	3	1.12783	-0.369849	-0.0483396	0.138236	-0.108591	0.165136	NA	-0.526972	0.0533573	-0.663674	-2.06976	-0.484068	-1.00219	NA	-0.945555	0.0209653	0.0887987	0.751329	0.708387	0.53298	0.371029	NA	0.186867	0.78398	0.00519171	0.19321	0.345718	0.0162173	NA	0.0466254
TMEM185B	1	0.0113191	0	3	NA	NA	0.231374	-0.813994	-0.0253859	0.982704	-0.544882	NA	0.00566655	-0.761195	-0.925013	0.161954	-0.342757	-1.76002	-1.16001	NA	NA	0.530653	0.201416	0.925046	0.000143815	0.0197292	NA	0.968481	0.000646792	0.125388	0.592747	0.293917	0.0267825	0.113175
TMEM229A	0.752339	0.00186817	0	3	NA	NA	-0.0183276	-1.02609	0.0536115	NA	-0.118388	NA	-0.352077	-1.60135	-2.85933	-0.503075	-0.980981	-0.0368681	-0.793392	NA	NA	0.922574	0.08604	0.830375	NA	0.35366	NA	0.00924986	0.00158264	0.204534	0.217295	0.0256568	0.886422	0.0870008
TMEM41B	1	0.0354947	0	3	0.526504	-0.426151	-0.180046	-0.635902	-0.00722031	0.311036	NA	0.509136	-0.0468204	-0.661888	-0.697111	0.0251003	-0.414468	-1.23019	-0.69169	0.0959891	0.0905426	0.398033	0.206433	0.972582	0.158433	NA	0.240958	0.734035	0.00829909	0.0913893	0.932428	0.297846	0.00829	0.0460741
TOM1L1	0.305935	0.0253335	0	3	-0.122496	-0.28128	-0.146172	-0.566796	-0.588299	NA	-0.133145	-0.194425	-0.301376	-1.46926	-1.58756	-0.0262859	-0.197029	-0.0897756	-0.242431	0.709747	0.211008	0.549629	0.594825	0.248461	NA	0.386526	0.835911	0.00902767	0.0030444	0.0360205	0.919486	0.526046	0.664013	0.527263
TRIB2	0.692551	2.72512e-05	0	5	0.29086	-0.225097	-0.181163	1.9034	-0.559909	-0.179659	-0.0926375	-0.879578	-0.76655	-0.814346	-0.937687	-0.330119	-0.884353	-0.29403	-1.7039	0.679277	0.366207	0.327932	0.196842	0.38142	0.117701	0.624415	0.0189343	0.0002937	0.00200266	0.0442464	0.307331	0.0734633	0.268859	0.0327247
WDR17	0.519012	0.016334	0	3	0.559539	-0.247047	-0.531053	-1.8589	0.28069	-0.359498	NA	-0.801323	0.0546415	-1.12547	-1.40909	-0.909201	-0.646025	NA	-0.936142	0.117477	0.2225	0.0565925	0.0859026	0.40419	0.115794	NA	0.155848	0.569321	0.014669	0.241428	0.227893	0.0376263	NA	0.0245101
